# Supplementary material for: WGCNA Analysis Revealed the Hub Genes Related to Soil Cadmium Stress in Maize Kernel (Zea mays L.)
Source: Genes (Basel). 2022 Nov 16;13(11):2130. doi: 10.3390/genes13112130 (PMC9690088; doi:10.3390/genes13112130)
Supplement: Supplementary file 1 [file genes-13-02130-s001.zip › Supplemental Table 1.xlsx]

## Sheet: XNY22-CHS-8 vs XNY22-YA-8
Supplemental Table 1. The differential expression genes in different groups of maize kernel.
Gene_id	readcount_XNY22-YA-8	readcount_XNY22-CHS-8	log2FoldChange	pval	padj
Novel02317	195.492	5.31512	5.20086	5.27e-06	0.0063108
Novel02550	23.4471	0	-	5.14e-06	0.0063108
Novel02989	90.0579	265.705	-1.5609	6.54e-06	0.0076066
Novel03153	26.7126	1.3863	4.26821	7.15e-06	0.0078584
Zm00001d001820	38.6362	217.072	-2.49015	5.84e-05	0.041993
Zm00001d003429	43.9679	172.274	-1.97018	4.35e-05	0.032838
Zm00001d006010	3704.53	11999.1	-1.69557	1.72e-05	0.01508
Zm00001d006563	11.5216	61.1208	-2.40732	1.27e-05	0.012498
Zm00001d007581	44.7166	165.833	-1.89085	2.2e-06	0.0034348
Zm00001d007952	1242.45	3222.2	-1.37486	1.87e-05	0.015708
Zm00001d009556	167.619	584.41	-1.8018	5.16e-08	0.00015685
Zm00001d009589	6.90576	157.773	-4.51391	2.26e-06	0.0034348
Zm00001d010279	282.471	0	-	1.05e-07	0.00029668
Zm00001d010440	24.3956	143.982	-2.5612	1.03e-05	0.010674
Zm00001d013111	479.189	1449.39	-1.59678	4.07e-07	0.00089348
Zm00001d014970	4.55463	44.9887	-3.30416	5.14e-07	0.0010705
Zm00001d017002	3.63989	53.2515	-3.87086	1.01e-06	0.0019056
Zm00001d018030	58.8506	214.21	-1.8639	1.81e-05	0.015528
Zm00001d018034	118.991	318.921	-1.42235	3.02e-05	0.023393
Zm00001d018122	49.4508	200.105	-2.01669	1.79e-06	0.0030803
Zm00001d018461	522.409	1318.44	-1.33558	1.3e-05	0.012498
Zm00001d018781	150.425	405.843	-1.43188	1.63e-05	0.014692
Zm00001d018797	14.4751	123.728	-3.09553	3.95e-11	3.12e-07
Zm00001d020556	226.66	623.049	-1.45882	4.35e-06	0.0055521
Zm00001d020686	527.769	1321.86	-1.32459	1.48e-05	0.013619
Zm00001d020954	494.113	1723	-1.80201	7.9e-09	3.13e-05
Zm00001d021435	218.198	2603.78	-3.5769	8.07e-06	0.0086309
Zm00001d021906	9.18755	88.8983	-3.2744	6.63e-07	0.0013109
Zm00001d022478	195.149	638.062	-1.70912	1.45e-07	0.00035914
Zm00001d024546	43.8598	282.878	-2.68921	9.07e-09	3.26e-05
Zm00001d024547	4.81921	43.5768	-3.17669	1.61e-06	0.0028975
Zm00001d026094	16.4671	155.585	-3.24004	3.38e-13	4.45e-09
Zm00001d029083	67.3482	303.911	-2.17394	4.4e-05	0.032838
Zm00001d029237	469.981	8.57451	5.77641	4.77e-10	2.7e-06
Zm00001d029378	823.669	2031.05	-1.30209	2.34e-05	0.018474
Zm00001d030267	24.2352	116.859	-2.26959	1.59e-07	0.00036879
Zm00001d031332	6868.66	18665.2	-1.44225	6.8e-06	0.0076812
Zm00001d031736	22.8968	120.624	-2.3973	1.15e-07	0.00030311
Zm00001d032120	186.835	64.3697	1.53731	5.65e-05	0.041371
Zm00001d032197	12.84	69.7137	-2.44079	3.42e-06	0.0048253
Zm00001d032329	77.0912	0	-	8.77e-10	4.33e-06
Zm00001d034368	888.934	2845.48	-1.67852	4.41e-08	0.00014526
Zm00001d034413	41.1064	0.328739	6.96628	6.34e-11	4.18e-07
Zm00001d038651	272.786	692.477	-1.344	2.29e-05	0.018474
Zm00001d038806	505.636	1872.92	-1.88912	2.3e-09	1.01e-05
Zm00001d039000	640.021	1926.64	-1.5899	3.82e-06	0.0050428
Zm00001d039040	27.1154	348.231	-3.68286	1.93e-06	0.0031754
Zm00001d041960	224.055	16.1754	3.79198	7.61e-12	7.53e-08
Zm00001d042636	136.825	376.218	-1.45924	1.4e-05	0.013143
Zm00001d047204	453.349	1270.67	-1.4869	2.36e-06	0.0034525
Zm00001d047753	203.476	67.7427	1.58672	2.2e-05	0.018101
Zm00001d049543	116.826	1264.06	-3.43563	7.59e-24	3e-19
Zm00001d052738	284.765	796.291	-1.48352	3.77e-06	0.0050428
Zm00001d052958	83.6746	0	-	1.16e-20	2.28e-16
Zm00001d053015	4.91053	40.3686	-3.03928	1.26e-05	0.012498

## Sheet: XNY22-CHS-24 vs XNY22-YA-24
Gene_id	readcount_XNY22-YA-24	readcount_XNY22-CHS-24	log2FoldChange	pval	padj
Novel01387	533.783	88.0656	2.5996	3.84e-10	9.77e-07
Novel02101	91.8163	650.8	-2.82539	1.2e-10	3.69e-07
Novel02682	30.0892	151.426	-2.33129	0.00011269	0.04979
Novel02827	36.7609	155.532	-2.08097	5.63e-05	0.029334
Novel04162	1.38422	90.1923	-6.02585	5.95e-09	9.67e-06
Novel04806	13.0939	116.207	-3.14974	3.72e-07	0.00038142
Novel06191	9.87789	71.1787	-2.84917	0.00010111	0.046176
Novel06296	611.196	147.519	2.05074	3.55e-05	0.020606
Zm00001d002584	487.276	150.498	1.695	1.57e-05	0.010651
Zm00001d002690	4053.83	1227.79	1.72322	3.06e-07	0.00034561
Zm00001d007027	922.374	191.452	2.26837	1.13e-09	2.18e-06
Zm00001d007240	55.4067	203.455	-1.87658	0.00010738	0.047962
Zm00001d007271	177.212	9.80587	4.17569	4.09e-12	1.66e-08
Zm00001d007293	0.55369	33.7107	-5.92799	9.34e-05	0.043654
Zm00001d007363	0.55369	96.3953	-7.44374	3.48e-14	1.77e-10
Zm00001d009556	819.539	222.056	1.88389	2.73e-06	0.0023624
Zm00001d010586	2586.33	1011.11	1.35497	3.78e-05	0.021663
Zm00001d011785	43.7596	197.978	-2.17767	1.99e-05	0.012689
Zm00001d012293	319.007	80.4596	1.98725	3.15e-06	0.0026168
Zm00001d012398	383.177	105.097	1.86629	5.08e-06	0.0039725
Zm00001d013111	2033.53	481.105	2.07956	2.59e-09	4.57e-06
Zm00001d014134	46.7379	289.791	-2.63235	2.66e-05	0.015922
Zm00001d014863	494.799	125.296	1.9815	6.13e-07	0.00059299
Zm00001d017147	164.768	20.9663	2.97429	1.11e-07	0.00014541
Zm00001d018738	3.26612	138.697	-5.40821	2.1e-14	1.4e-10
Zm00001d020780	87.1556	332.457	-1.9315	9.3e-06	0.0067518
Zm00001d020954	1900.85	602.697	1.65714	1.76e-06	0.0015568
Zm00001d020976	566.434	160.332	1.82084	3.36e-06	0.0027337
Zm00001d021278	228.058	50.439	2.17679	5.45e-06	0.0041789
Zm00001d023269	6.92532	87.0633	-3.65211	3.75e-07	0.00038142
Zm00001d023387	2308.25	477.748	2.27248	2.09e-11	7.07e-08
Zm00001d023768	6.57956	288.621	-5.45504	2.03e-05	0.012689
Zm00001d023769	9.21825	391.423	-5.40809	5.53e-10	1.29e-06
Zm00001d023779	199.507	704.507	-1.82018	9.47e-07	0.00087484
Zm00001d023811	121.544	1051.06	-3.1123	5.47e-16	4.45e-12
Zm00001d024546	180.578	26.5547	2.76559	9.11e-08	0.00012341
Zm00001d024903	17991.2	2154.73	3.06171	8.02e-14	3.62e-10
Zm00001d024960	6.26956	83.5868	-3.73684	5.05e-07	0.00050039
Zm00001d024996	48.5707	481.313	-3.30882	2.41e-14	1.4e-10
Zm00001d025773	4823.54	1744.98	1.46688	1.82e-05	0.011945
Zm00001d027511	1962.98	566.831	1.79205	4.56e-05	0.024396
Zm00001d028180	9097.36	2244.05	2.01934	7.49e-10	1.52e-06
Zm00001d028408	646.926	171.732	1.91344	9.34e-05	0.043654
Zm00001d028548	48.43	282.013	-2.54179	3.83e-08	5.56e-05
Zm00001d029207	33.4842	269.61	-3.00932	1.79e-05	0.011924
Zm00001d029378	1697.99	409.941	2.05034	1.21e-08	1.89e-05
Zm00001d029475	424.172	136	1.64104	6.27e-05	0.032266
Zm00001d030550	24.3281	124.741	-2.35824	5.31e-05	0.028043
Zm00001d031158	8.57062	1240.78	-7.17763	2.02e-22	4.11e-18
Zm00001d031325	542.699	116.976	2.21393	7.45e-08	0.00010444
Zm00001d031332	12107.4	3059.83	1.98436	2.11e-09	3.89e-06
Zm00001d031569	6389.89	2558.1	1.32072	7.34e-05	0.037317
Zm00001d031736	434.381	94.7614	2.19659	1.34e-07	0.00016518
Zm00001d032618	95.8958	315.315	-1.71725	4.36e-05	0.023656
Zm00001d032923	2503.91	917.925	1.44773	3.34e-05	0.019648
Zm00001d033797	251.417	73.648	1.77136	8.42e-05	0.040753
Zm00001d033872	1558.41	289.252	2.42967	1.29e-11	4.78e-08
Zm00001d033990	668.55	64.3204	3.37769	1.27e-10	3.69e-07
Zm00001d034368	2243.72	498.624	2.16987	3.04e-07	0.00034561
Zm00001d035684	143.889	832.545	-2.53257	1.24e-05	0.0085374
Zm00001d036164	4.70636	65.4102	-3.79683	6.1e-06	0.0045077
Zm00001d037550	20.883	152.958	-2.87273	2.12e-07	0.00025349
Zm00001d038806	20566.8	3433.52	2.58255	1.24e-07	0.00015809
Zm00001d039259	315.901	41.1456	2.94066	5.73e-10	1.29e-06
Zm00001d039293	61.0836	218.84	-1.84102	0.00010423	0.047076
Zm00001d041960	15.188	130.433	-3.1023	3.57e-07	0.00038142
Zm00001d042022	60.1396	564.846	-3.23147	4.95e-09	8.38e-06
Zm00001d042633	16.6287	115.296	-2.79359	3.65e-06	0.0029098
Zm00001d042654	10108.3	4136.05	1.28922	7.62e-05	0.03824
Zm00001d042922	4298.94	883.537	2.28262	1.78e-10	4.81e-07
Zm00001d043190	284.245	810.761	-1.51214	4.13e-05	0.023023
Zm00001d043988	39.151	1155.91	-4.88384	3.23e-22	4.37e-18
Zm00001d044228	2050.89	5065.66	-1.3045	9.81e-05	0.04529
Zm00001d046652	609.475	186.782	1.70621	1.22e-05	0.0085374
Zm00001d046784	16.6751	177.654	-3.4133	3.72e-07	0.00038142
Zm00001d047192	0	118.896	#NUM!	5.4e-19	5.49e-15
Zm00001d047204	1041.03	297.715	1.80601	8.27e-07	0.00078141
Zm00001d047301	61.1122	309.897	-2.34226	2.03e-05	0.012689
Zm00001d047345	232.621	1435.2	-2.62519	2.95e-06	0.0025015
Zm00001d047547	4.47557	81.4424	-4.18564	9.34e-05	0.043654
Zm00001d047582	354.335	67.146	2.39974	2.06e-05	0.012689
Zm00001d047799	9952.22	2941.96	1.75824	2.34e-05	0.014212
Zm00001d047847	3737.97	1454	1.36222	3.88e-05	0.021899
Zm00001d048087	0	22.5628	#NUM!	8.05e-05	0.039901
Zm00001d048950	23.0975	320.749	-3.79564	1.21e-05	0.0085374
Zm00001d049028	9.6738	155.344	-4.00524	6.16e-10	1.32e-06
Zm00001d049288	6.25893	63.192	-3.33575	4.28e-05	0.023482
Zm00001d049543	1186.16	73.4737	4.01293	6.61e-23	2.69e-18
Zm00001d051953	45.7227	277.057	-2.5992	2.25e-08	3.39e-05
Zm00001d052063	184.414	33.9981	2.43942	8.33e-05	0.040753
Zm00001d052194	6335.12	818.175	2.95289	5.89e-06	0.0044306
Zm00001d052532	272.668	1298.93	-2.25211	1.48e-06	0.0013367

## Sheet: XNY27-CHS-8 vs XNY27-YA-8
Gene_id	readcount_XNY27-CHS-8	readcount_XNY27-YA-8	log2FoldChange	pval	padj
Novel02240	39.3107	247.299	2.65326	6.24e-06	0.015459
Novel04312	193.644	10.2642	-4.23771	2.83e-06	0.0091268
Novel05006	0	32.2376	-	2.4e-06	0.0086616
Novel06286	135.299	776.331	2.52052	2.37e-05	0.04438
Zm00001d008841	3402.12	564.362	-2.59174	2.99e-06	0.0091268
Zm00001d011785	33.9086	291.214	3.10236	6.72e-07	0.0030039
Zm00001d012420	40361.7	7825.25	-2.36678	9.29e-06	0.020454
Zm00001d019033	11.5857	167.065	3.84999	3.57e-06	0.010115
Zm00001d020976	470.375	81.4974	-2.52899	7.7e-06	0.017952
Zm00001d022938	0.322552	63.0926	7.61179	3.16e-09	4.17e-05
Zm00001d024035	12.411	170.084	3.77655	7.63e-08	0.00060504
Zm00001d024548	26.9859	200.77	2.89526	5.41e-06	0.014307
Zm00001d026520	33.6171	659.515	4.29414	5.62e-07	0.0030039
Zm00001d026755	2.43416	94.2749	5.27538	1.17e-05	0.024496
Zm00001d033987	204.879	13.0538	-3.97223	1.95e-05	0.038605
Zm00001d035097	9.82671	138.633	3.81842	1.02e-07	0.00067444
Zm00001d038758	15.4864	208.701	3.75237	2.46e-05	0.04438
Zm00001d038870	676.248	44.1533	-3.93696	3.16e-10	1.25e-05
Zm00001d041960	8.46702	165.959	4.29283	2.7e-09	4.17e-05
Zm00001d048097	0.498843	56.8547	6.83255	1.23e-08	0.00012223
Zm00001d049244	1420.42	55.4839	-4.67811	1.29e-06	0.0051197
Zm00001d052194	10156.8	1294.96	-2.97146	6.82e-07	0.0030039

## Sheet: XNY27-CHS-24 vs XNY27-YA-24
Gene_id	readcount_XNY27-CHS-24	readcount_XNY27-YA-24	log2FoldChange	pval	padj
ENSRNA049466642	51.3355	6.82068	2.912	2.1654e-05	0.0030432
ENSRNA049479595	269.982	0.292132	9.852	0.0001244	0.012769
Novel00034	8.29719	72.6494	-3.1303	2.9892e-06	0.00056881
Novel00138	13.0888	70.5558	-2.4304	7.47e-06	0.0012053
Novel00432	4.27496	64.7866	-3.9217	9.3248e-06	0.0014625
Novel00449	40.992	4.78107	3.0999	6.6111e-05	0.0074833
Novel00484	155.05	17.0268	3.1869	0.00041307	0.03393
Novel00758	13.1784	56.8566	-2.1092	0.00037438	0.031774
Novel00793	66.749	12.0455	2.4703	5.0615e-05	0.0061065
Novel00866	3.09789	44.5813	-3.8471	1.2609e-06	0.00027166
Novel00904	8.59473	128.68	-3.9042	1.3574e-05	0.0020393
Novel01072	8.80254	221.741	-4.6548	5.8918e-20	1.3589e-16
Novel01365	158.214	2.70363	5.8708	1.5859e-23	6.2183e-20
Novel01517	50.7585	224.351	-2.144	1.0712e-07	3.4712e-05
Novel01559	140.068	428.098	-1.6118	1.6998e-06	0.00035451
Novel01709	113.527	307.042	-1.4354	2.1478e-05	0.0030293
Novel01728	30.8676	1.81432	4.0886	4.2688e-05	0.0052636
Novel01731	39.8806	109.774	-1.4608	0.0004845	0.037995
Novel01866	140.588	503.817	-1.8414	2.5569e-06	0.00050129
Novel01952	212.504	788.183	-1.891	6.2548e-05	0.0071711
Novel01992	3.3138	33.3127	-3.3295	6.838e-05	0.0076825
Novel02086	362.787	910.272	-1.3272	2.5294e-05	0.003517
Novel02543	0	46.6462	-	0.00046699	0.036842
Novel02737	57.9038	8.91103	2.7	3.2574e-05	0.0043044
Novel02845	99.397	7.21536	3.7841	0.00046316	0.036623
Novel02972	91.6303	400.233	-2.1269	1.2486e-10	7.4178e-08
Novel02980	54.4254	7.84915	2.7937	3.0131e-05	0.004046
Novel02993	1074.11	541.234	0.98882	0.00037585	0.031829
Novel03074	123.881	24.1282	2.3602	0.00021264	0.019994
Novel03087	15.3214	0	-	0.00052157	0.040045
Novel03175	53.3453	397.781	-2.8985	2.7111e-07	7.5929e-05
Novel03178	6.15421	57.7705	-3.2307	3.4454e-05	0.0044586
Novel03193	64.7922	9.84849	2.7178	0.00020132	0.019206
Novel03397	16.601	101.944	-2.6184	0.00012742	0.012977
Novel03408	198.358	21.3884	3.2132	3.4494e-12	2.8177e-09
Novel03420	80.1716	0.584265	7.1003	0.00065792	0.0484
Novel03668	18.0275	0.590949	4.931	0.0006762	0.049191
Novel03775	34.3181	3.87793	3.1456	0.00032121	0.028113
Novel03790	154.818	486.681	-1.6524	4.0831e-08	1.5009e-05
Novel03812	1.95277	58.1081	-4.8951	1.9269e-09	9.3278e-07
Novel04015	17.3742	74.8465	-2.107	6.9279e-05	0.0077613
Novel04218	32.6971	124.521	-1.9292	0.00010123	0.010699
Novel04242	40.149	198.182	-2.3034	1.1681e-07	3.7541e-05
Novel04338	47.1885	131.549	-1.4791	0.00068229	0.049359
Novel04389	18.7382	138.782	-2.8888	2.3038e-08	9.3689e-06
Novel04390	11.3646	123.805	-3.4454	4.0957e-08	1.5009e-05
Novel04522	60.8033	3.59294	4.0809	0.00033986	0.029547
Novel04551	20.3791	204.136	-3.3244	2.4724e-12	2.1075e-09
Novel04647	26.4495	126.695	-2.26	3.315e-07	8.9028e-05
Novel04666	22.819	0.597633	5.2548	6.1055e-05	0.0070827
Novel04991	82.0777	16.2727	2.3345	0.00044886	0.035991
Novel05231	433.011	1157.55	-1.4186	4.4878e-07	0.00011426
Novel05274	195.432	2.37716	6.3613	4.635e-29	3.6348e-25
Novel05499	3.41454	45.1393	-3.7246	3.7678e-06	0.00067459
Novel05945	24.5416	134.642	-2.4558	3.8953e-07	0.00010182
Novel05961	1.22188	36.8649	-4.9151	6.2425e-06	0.0010284
Novel05989	33.3817	2.68935	3.6337	0.00025263	0.023253
Novel06185	176.318	11.1152	3.9876	2.1788e-06	0.00043811
Novel06229	958.947	3.25402	8.2031	0.00036532	0.031208
Zm00001d001993	18.277	81.7386	-2.161	0.00012882	0.013086
Zm00001d002143	472.134	221.91	1.0892	0.00056799	0.042583
Zm00001d002256	177.692	475.113	-1.4189	1.0121e-05	0.0015624
Zm00001d002451	11518.2	4697.22	1.294	3.4607e-07	9.1685e-05
Zm00001d002546	213.018	498.954	-1.2279	0.00034879	0.030123
Zm00001d002584	140.734	594.459	-2.0786	2.317e-10	1.3166e-07
Zm00001d002690	1397.54	3305.8	-1.2421	8.5174e-07	0.0002024
Zm00001d002729	153.251	41.8678	1.872	3.9454e-05	0.0049743
Zm00001d002974	106.964	35.3268	1.5983	0.00045314	0.036186
Zm00001d003068	59.6286	242.705	-2.0251	4.2021e-07	0.00010769
Zm00001d003193	603.172	269.861	1.1604	3.8516e-05	0.0048875
Zm00001d003304	550.117	1332.86	-1.2767	1.6901e-05	0.0024454
Zm00001d003451	119.792	456.829	-1.9311	2.2695e-08	9.3669e-06
Zm00001d003477	229.333	459.063	-1.0012	0.00058847	0.043951
Zm00001d003554	60.4091	373.114	-2.6268	8.8404e-07	0.00020633
Zm00001d003730	140.324	389.687	-1.4736	2.1171e-05	0.0029968
Zm00001d003801	3020.1	5794.99	-0.94021	0.00035052	0.030207
Zm00001d003924	92.2163	458.439	-2.3136	1.48e-11	1.0423e-08
Zm00001d004213	5.31612	45.3061	-3.0913	5.2777e-05	0.0062708
Zm00001d004243	12.7672	381.879	-4.9026	8.8091e-27	4.9343e-23
Zm00001d004494	7.43676	90.2954	-3.6019	1.3775e-08	5.8707e-06
Zm00001d004687	21.3837	0	-	0.00018091	0.017515
Zm00001d004903	453.985	133.46	1.7662	5.1702e-08	1.8264e-05
Zm00001d005118	345.294	117.092	1.5602	2.4788e-06	0.00049087
Zm00001d005578	284.477	26.3102	3.4346	1.4886e-11	1.0423e-08
Zm00001d005793	260486	497532	-0.93358	9.9224e-05	0.010515
Zm00001d006082	302.099	28.4661	3.4077	2.6493e-07	7.4732e-05
Zm00001d006198	68.9319	235.972	-1.7754	3.2028e-06	0.000598
Zm00001d006476	1201.48	2808.29	-1.2249	8.8232e-06	0.0014006
Zm00001d006563	30.8803	100.569	-1.7034	0.00037213	0.03167
Zm00001d006650	366.131	1228.86	-1.7469	0.00028295	0.025446
Zm00001d006663	86.187	252.049	-1.5482	1.4817e-05	0.0021841
Zm00001d006720	93.9635	17.6094	2.4158	4.5641e-06	0.00078491
Zm00001d006796	13751	29868.3	-1.1191	7.4123e-05	0.0082567
Zm00001d007027	225.368	1014.99	-2.1711	6.7267e-09	3.1399e-06
Zm00001d007299	4746.11	19598.6	-2.0459	0.00011538	0.011937
Zm00001d007411	559.381	4067.3	-2.8622	3.8671e-23	1.3785e-19
Zm00001d007445	375.028	55.7543	2.7498	8.2329e-15	1.0413e-11
Zm00001d007667	19.3292	82.7732	-2.0984	0.00031201	0.027554
Zm00001d007815	524.241	1231.14	-1.2317	0.00021244	0.019994
Zm00001d007876	40.657	174.414	-2.1009	1.3506e-07	4.2171e-05
Zm00001d008001	774.481	1801.13	-1.2176	1.9154e-05	0.002731
Zm00001d008214	184.695	583.815	-1.6604	3.8789e-06	0.0006882
Zm00001d008241	1906.78	4511.39	-1.2424	8.531e-06	0.0013598
Zm00001d008248	230.388	67.0778	1.7802	1.5158e-06	0.00031954
Zm00001d008460	21.554	0.598089	5.1714	0.00012594	0.012889
Zm00001d008567	2846.74	5370.85	-0.91584	0.00035799	0.030648
Zm00001d008610	329.328	656.792	-0.99591	0.0005028	0.039039
Zm00001d008721	42.4138	6.62532	2.6785	0.00034202	0.02967
Zm00001d008733	1318.21	379.913	1.7948	7.223e-09	3.3319e-06
Zm00001d008866	79.7442	14.1199	2.4977	1.6736e-05	0.0024304
Zm00001d008939	433.176	175.794	1.3011	3.7507e-05	0.0047749
Zm00001d009481	220.071	61.3099	1.8438	1.0484e-06	0.00023356
Zm00001d009556	297.161	1030.15	-1.7935	1.5475e-09	7.6839e-07
Zm00001d009709	1474.41	627.269	1.233	8.22e-06	0.0013155
Zm00001d009907	505.575	1075.25	-1.0887	3.2604e-05	0.0043044
Zm00001d009927	483.14	209.005	1.2089	4.9413e-05	0.0059984
Zm00001d010231	167.074	5.3787	4.9571	0.00038655	0.032455
Zm00001d010368	924.734	2160.39	-1.2242	7.6205e-05	0.0084407
Zm00001d010410	634.148	260.594	1.283	1.0392e-05	0.0015916
Zm00001d010529	2138.38	5314.3	-1.3134	0.00064039	0.047288
Zm00001d010575	272.802	665.297	-1.2861	0.00044621	0.035926
Zm00001d010586	1061.81	4459.7	-2.0704	4.129e-10	2.2486e-07
Zm00001d010856	317.743	1155.45	-1.8625	5.1382e-06	0.0008684
Zm00001d011036	813.37	409.354	0.99056	0.00048051	0.037757
Zm00001d011063	8301.07	1563.71	2.4083	0.00039825	0.033152
Zm00001d011208	1266.27	285.897	2.147	3.3464e-14	3.749e-11
Zm00001d011268	88.1879	11.3288	2.9606	0.00041363	0.03393
Zm00001d011463	312.485	145.598	1.1018	0.00045737	0.036376
Zm00001d011543	76.7935	199.038	-1.374	0.00016651	0.016445
Zm00001d011740	139.226	13.7264	3.3424	9.5355e-12	7.1902e-09
Zm00001d011755	3654.28	8501.02	-1.218	6.6011e-06	0.001083
Zm00001d011757	52.9923	5.97102	3.1497	3.3418e-05	0.0043677
Zm00001d011785	261.206	47.7033	2.453	5.3793e-11	3.402e-08
Zm00001d012036	971.646	270.762	1.8434	0.00042838	0.034789
Zm00001d012088	53.3715	0.597633	6.4807	2.7838e-06	0.00053771
Zm00001d012120	3.12984	31.3329	-3.3235	0.00062345	0.046124
Zm00001d012293	60.2931	616.685	-3.3545	8.3941e-09	3.8271e-06
Zm00001d012398	52.5878	423.705	-3.0103	3.4311e-17	7.0807e-14
Zm00001d012484	411.717	0.298817	10.428	1.2195e-55	4.7816e-51
Zm00001d012488	714.471	127.371	2.4878	4.0241e-05	0.005041
Zm00001d012500	63.2848	8.05028	2.9747	4.0881e-06	0.00072205
Zm00001d012632	168.82	26.2959	2.6826	1.4548e-05	0.0021607
Zm00001d012764	2682.08	5381.07	-1.0045	0.00025972	0.023738
Zm00001d012814	37.4135	4.48225	3.0613	0.00010997	0.011498
Zm00001d013080	252.059	104.13	1.2754	0.00022881	0.021321
Zm00001d013111	596.758	2231.18	-1.9026	2.6584e-11	1.8287e-08
Zm00001d013210	81.7577	21.4161	1.9327	0.00028193	0.025412
Zm00001d013289	73.3285	268.713	-1.8736	2.362e-07	6.8098e-05
Zm00001d013489	97.4238	408.81	-2.0691	5.5021e-06	0.00091804
Zm00001d013648	121.972	26.8852	2.1817	5.1319e-05	0.0061605
Zm00001d013809	265.668	688.338	-1.3735	3.4783e-06	0.0006373
Zm00001d013900	143.265	501.501	-1.8076	1.5082e-05	0.0022148
Zm00001d014116	324.899	138.045	1.2349	0.00035713	0.030641
Zm00001d014134	316.807	48.4142	2.7101	2.787e-10	1.5611e-07
Zm00001d014271	322.356	128.08	1.3316	0.00015377	0.015325
Zm00001d014520	789.417	254.014	1.6359	1.9727e-07	5.8599e-05
Zm00001d014625	460.163	85.4608	2.4288	1.252e-08	5.4544e-06
Zm00001d014863	93.5487	595.175	-2.6695	1.4184e-16	2.528e-13
Zm00001d014970	16.8264	0.298817	5.8153	0.00058431	0.043723
Zm00001d014983	4506.63	8367.94	-0.89282	0.00042881	0.034789
Zm00001d014993	6483.6	13871	-1.0972	1.7605e-05	0.0025286
Zm00001d015349	1.55612	33.4318	-4.4252	2.2674e-05	0.0031752
Zm00001d015405	110.061	252.385	-1.1973	0.00065988	0.048453
Zm00001d015420	157.827	13.7211	3.5239	6.0349e-07	0.00014698
Zm00001d015520	869.182	1920.58	-1.1438	2.6847e-05	0.0036551
Zm00001d015777	417.159	1344.34	-1.6882	1.2937e-05	0.0019509
Zm00001d015783	95.2183	17.929	2.4089	3.0029e-06	0.00056881
Zm00001d015798	125.381	42.5912	1.5577	0.0005476	0.041531
Zm00001d015917	137.488	45.2023	1.6048	0.00011655	0.011995
Zm00001d016070	2240.25	5590.43	-1.3193	3.11e-07	8.4683e-05
Zm00001d016128	802.974	2991	-1.8972	1.0342e-13	1.0672e-10
Zm00001d016565	178.077	19.3772	3.2001	5.9493e-06	0.00098427
Zm00001d016588	3521.23	8820.78	-1.3248	2.545e-05	0.0035262
Zm00001d016627	34.3821	0.292132	6.8789	9.2137e-08	3.0616e-05
Zm00001d016674	304.048	110.194	1.4643	1.4529e-05	0.0021607
Zm00001d016745	26.4559	94.0908	-1.8305	7.3677e-05	0.0082304
Zm00001d016947	71.315	10.1955	2.8063	4.6642e-06	0.00079573
Zm00001d016992	259.124	5.75606	5.4924	0.00053992	0.041107
Zm00001d017057	97.8987	0	-	2.8827e-06	0.00055407
Zm00001d017241	471.011	125.857	1.904	1.0342e-06	0.00023171
Zm00001d017288	67.7732	276.92	-2.0307	6.4705e-08	2.2452e-05
Zm00001d017291	33.6983	3.03815	3.4714	6.4684e-05	0.0073944
Zm00001d017381	51.6475	9.56213	2.4333	0.00034426	0.029798
Zm00001d017390	223.414	493.457	-1.1432	0.00010684	0.011231
Zm00001d017404	58.2765	175.742	-1.5925	0.0005965	0.044466
Zm00001d017486	34.3883	320.213	-3.219	6.5618e-14	6.9538e-11
Zm00001d017487	95.7053	280.225	-1.5499	7.2473e-06	0.0011777
Zm00001d017514	201.521	404.043	-1.0036	0.00050462	0.039095
Zm00001d017545	740.014	2555.48	-1.788	1.3551e-07	4.2171e-05
Zm00001d017614	949.652	234.746	2.0163	2.6499e-05	0.0036299
Zm00001d017645	67.9716	8.77279	2.9538	2.1909e-06	0.00043829
Zm00001d017666	1113.65	147.322	2.9182	9.3994e-12	7.1902e-09
Zm00001d017838	150.094	46.0779	1.7037	4.4405e-05	0.0054409
Zm00001d018106	125.099	309.695	-1.3078	0.00043192	0.034847
Zm00001d018241	387.024	172.533	1.1655	0.00038376	0.032291
Zm00001d018244	225.201	17.5968	3.6778	0.00039742	0.033152
Zm00001d018290	332.671	746.825	-1.1667	7.6622e-05	0.0084629
Zm00001d018298	438.597	3056.26	-2.8008	5.1561e-17	1.0109e-13
Zm00001d018393	30.3798	95.702	-1.6554	0.00067561	0.049191
Zm00001d018452	739.863	1501.71	-1.0213	0.00028871	0.025845
Zm00001d018461	602.74	1656.84	-1.4588	1.9785e-06	0.00040405
Zm00001d018746	13.0016	69.9298	-2.4272	0.00054107	0.041115
Zm00001d018871	167.597	30.3516	2.4652	1.065e-08	4.7784e-06
Zm00001d018941	507.36	1119.77	-1.1421	8.0648e-05	0.0088577
Zm00001d019192	4150.09	8626.09	-1.0556	3.1885e-05	0.0042524
Zm00001d019228	381.384	161.704	1.2379	0.00017418	0.017044
Zm00001d019237	89.6128	26.2377	1.7721	0.00060063	0.044688
Zm00001d019446	3983.22	7725.87	-0.95576	0.00032116	0.028113
Zm00001d019486	47.0109	3.27361	3.844	7.7517e-07	0.00018647
Zm00001d019504	6337.88	15743.3	-1.3127	2.289e-06	0.00045558
Zm00001d019704	253.309	1714.67	-2.759	4.8032e-07	0.00012073
Zm00001d019936	369.443	95.0227	1.959	6.1025e-05	0.0070827
Zm00001d020353	94.3219	22.6238	2.0598	5.1534e-05	0.0061605
Zm00001d020554	98.5354	22.4511	2.1339	4.0391e-05	0.0050438
Zm00001d020636	3023.59	730.666	2.049	6.1969e-14	6.7495e-11
Zm00001d020717	88.7073	260.271	-1.5529	3.6331e-05	0.0046401
Zm00001d020887	84.6441	5.07988	4.0585	0.0005537	0.041912
Zm00001d020888	1198.51	2755.58	-1.2011	3.5243e-05	0.0045308
Zm00001d020921	17.8668	69.0394	-1.9501	0.00011651	0.011995
Zm00001d020954	666.185	2841.14	-2.0925	2.0475e-13	2.0071e-10
Zm00001d020976	100.715	594.236	-2.5608	1.7533e-14	2.0832e-11
Zm00001d021016	259.374	71.2127	1.8648	1.1799e-07	3.7612e-05
Zm00001d021216	491.113	176.441	1.4769	2.5084e-06	0.00049424
Zm00001d021278	51.6754	206.962	-2.0018	4.784e-07	0.00012073
Zm00001d021303	174.271	69.832	1.3194	0.00050552	0.039095
Zm00001d021433	136.383	422.914	-1.6327	3.9659e-05	0.004984
Zm00001d021653	600.634	194.77	1.6247	0.00066119	0.048458
Zm00001d021730	480.58	930.629	-0.95343	0.00027444	0.024852
Zm00001d021935	145.322	26.0422	2.4803	5.092e-08	1.8151e-05
Zm00001d021952	1404.94	710.443	0.98371	0.00029472	0.026204
Zm00001d021995	627.872	285.622	1.1364	0.00027333	0.024809
Zm00001d022017	3494.34	1346.52	1.3758	1.0232e-06	0.00023057
Zm00001d022082	95.5996	31.7525	1.5901	0.00052446	0.040164
Zm00001d022130	347.464	646.188	-0.89509	0.00051464	0.039645
Zm00001d022264	440.705	860.955	-0.96612	0.00056034	0.04219
Zm00001d022303	1758.59	3373.05	-0.93964	0.0003817	0.032186
Zm00001d022459	50.4127	380.957	-2.9178	9.1385e-16	1.493e-12
Zm00001d022464	125.07	520.827	-2.0581	0.00014053	0.014129
Zm00001d023258	310.577	125.228	1.3104	5.5135e-05	0.006492
Zm00001d023384	320.091	114.275	1.486	0.00033405	0.029107
Zm00001d023387	285.51	4343.61	-3.9273	1.0135e-36	1.9869e-32
Zm00001d023592	40.7121	2.09172	4.2827	1.7116e-06	0.0003551
Zm00001d023593	1616.25	514.568	1.6512	0.00055764	0.042129
Zm00001d023651	301.596	715.885	-1.2471	7.2688e-06	0.0011777
Zm00001d023694	530.6	1564.87	-1.5603	1.0724e-08	4.7784e-06
Zm00001d023718	3636.79	9296.54	-1.354	2.3576e-07	6.8098e-05
Zm00001d023811	1107.61	137.186	3.0132	3.8892e-19	8.472e-16
Zm00001d024414	3158.43	7499.54	-1.2476	9.1833e-06	0.0014466
Zm00001d024546	60.9385	227.128	-1.8981	1.2467e-06	0.0002703
Zm00001d024903	4616.13	23303.2	-2.3358	1.0497e-07	3.43e-05
Zm00001d024926	31.533	1.19527	4.7215	0.00018827	0.018093
Zm00001d024927	187.232	69.6021	1.4276	0.00017699	0.017263
Zm00001d025229	1811.76	3678.32	-1.0217	0.00041734	0.034163
Zm00001d025416	184.872	38.8462	2.2507	3.2163e-05	0.004275
Zm00001d025434	963.275	3750.42	-1.961	4.8116e-12	3.8502e-09
Zm00001d025773	2722.32	5125.17	-0.91276	0.00068097	0.049359
Zm00001d025827	68.6722	205.701	-1.5827	1.0879e-05	0.0016597
Zm00001d025831	123.433	36.1041	1.7735	0.0002555	0.023461
Zm00001d025846	242.594	542.148	-1.1601	6.2424e-05	0.0071711
Zm00001d026094	29.8671	215.396	-2.8504	1.074e-11	7.9455e-09
Zm00001d026293	300.146	592.979	-0.98232	0.00056115	0.04219
Zm00001d026488	823.945	402.181	1.0347	0.00027948	0.02525
Zm00001d026721	18.4601	66.533	-1.8497	0.00040064	0.033212
Zm00001d026737	29.1812	172.722	-2.5653	1.193e-10	7.3088e-08
Zm00001d026946	306.308	0.597633	9.0015	3.5988e-05	0.0046114
Zm00001d027258	1190.86	3136.52	-1.3972	8.6273e-07	0.00020256
Zm00001d027394	217.808	486.18	-1.1584	0.00029074	0.025909
Zm00001d027652	4693.75	12076.2	-1.3634	0.00031335	0.02761
Zm00001d027740	1016.79	4825.32	-2.2466	9.8013e-07	0.00022356
Zm00001d027832	2593.54	6403.43	-1.3039	2.6869e-06	0.00052155
Zm00001d027861	7668.54	13932.5	-0.86143	0.00041015	0.033857
Zm00001d028074	157.778	34.6059	2.1888	0.00032815	0.028657
Zm00001d028180	2627.14	10087.7	-1.941	3.5671e-11	2.2929e-08
Zm00001d028217	1495.05	685.615	1.1247	2.0301e-05	0.0028841
Zm00001d028260	1622.21	198.074	3.0339	2.7686e-08	1.0748e-05
Zm00001d028311	227.95	39.1887	2.5402	6.1673e-05	0.0071124
Zm00001d028408	150.308	1680.32	-3.4827	1.5641e-29	1.5332e-25
Zm00001d028548	282.59	34.3849	3.0389	2.6853e-15	3.7604e-12
Zm00001d028557	3311.12	11943.2	-1.8508	3.7743e-07	9.9321e-05
Zm00001d028588	213.365	668.344	-1.6473	2.3177e-08	9.3689e-06
Zm00001d028630	549.38	2546.23	-2.2125	2.0169e-13	2.0071e-10
Zm00001d028680	39.7972	4.76101	3.0633	6.6226e-05	0.0074833
Zm00001d028718	19.877	142.09	-2.8376	1.2886e-05	0.0019509
Zm00001d028797	312.209	68.2473	2.1937	5.8763e-07	0.00014401
Zm00001d028814	2040.42	873.246	1.2244	6.6715e-05	0.0075169
Zm00001d028992	515.543	1011.46	-0.97227	0.00039845	0.033152
Zm00001d029025	158.676	1398.35	-3.1396	8.249e-24	3.5938e-20
Zm00001d029052	202.962	628.019	-1.6296	1.3077e-08	5.6345e-06
Zm00001d029053	361.527	703.739	-0.96094	0.00056167	0.04219
Zm00001d029087	466.927	1210.38	-1.3742	3.3916e-07	9.0465e-05
Zm00001d029114	82.6692	281.435	-1.7674	9.8067e-07	0.00022356
Zm00001d029164	28.6165	147.624	-2.367	6.0953e-08	2.1339e-05
Zm00001d029233	959.248	73.9167	3.6979	7.3498e-11	4.5744e-08
Zm00001d029274	17.7811	318.615	-4.1634	1.1005e-21	3.3193e-18
Zm00001d029304	29.3634	136.461	-2.2164	1.0006e-06	0.00022679
Zm00001d029378	580.958	1889.27	-1.7013	8.1241e-10	4.2473e-07
Zm00001d029557	1458.02	3386.77	-1.2159	1.1368e-06	0.00025183
Zm00001d029708	540.332	1364.59	-1.3365	0.0001365	0.013759
Zm00001d029741	64.4455	192.956	-1.5821	0.0006452	0.047553
Zm00001d029841	45.0914	199.883	-2.1482	9.3945e-06	0.0014676
Zm00001d029855	708.126	256.46	1.4653	4.9356e-07	0.00012326
Zm00001d030191	327.214	82.8561	1.9816	1.8638e-07	5.6216e-05
Zm00001d030222	33.8247	0	-	1.4444e-08	6.0897e-06
Zm00001d030339	385.932	17.9656	4.425	6.8406e-08	2.3528e-05
Zm00001d030550	82.9962	21.4771	1.9502	9.658e-05	0.010263
Zm00001d030577	214.917	17.0415	3.6567	1.1058e-08	4.8718e-06
Zm00001d030697	65.6805	185.881	-1.5008	0.00018025	0.017494
Zm00001d030976	347.147	39.7334	3.1271	1.56e-15	2.3525e-12
Zm00001d031158	537.436	9.29188	5.854	4.2703e-06	0.00074087
Zm00001d031191	1081.15	345.107	1.6474	2.9122e-09	1.3925e-06
Zm00001d031194	132.966	17.0125	2.9664	3.1946e-06	0.000598
Zm00001d031292	105.71	37.4768	1.496	0.0005256	0.040173
Zm00001d031325	72.2384	874.659	-3.5979	1.7993e-25	8.8186e-22
Zm00001d031332	3131.38	12672.9	-2.0169	2.3425e-13	2.2402e-10
Zm00001d031426	38.5074	4.18343	3.2024	7.8881e-05	0.008688
Zm00001d031455	6.33644	63.3388	-3.3213	3.3189e-06	0.00061385
Zm00001d031639	368.377	164.109	1.1665	0.00015399	0.015325
Zm00001d031653	95.9084	235.6	-1.2966	0.00067456	0.049191
Zm00001d031680	49.8275	4.80249	3.3751	8.1519e-06	0.00131
Zm00001d031736	99.876	478.471	-2.2602	1.2256e-06	0.00026997
Zm00001d031773	1088.74	2998.35	-1.4615	2.4698e-07	7.0686e-05
Zm00001d031985	106.556	238.917	-1.1649	0.00066768	0.048843
Zm00001d032130	103.887	354.922	-1.7725	2.6201e-07	7.4444e-05
Zm00001d032132	23.9593	118.274	-2.3035	1.6529e-06	0.00034659
Zm00001d032138	33.9389	1.52265	4.4783	3.0611e-05	0.0040964
Zm00001d032519	1332.48	3433.66	-1.3656	5.2035e-07	0.00012832
Zm00001d032578	762.497	49.9592	3.9319	9.7798e-32	1.2782e-27
Zm00001d032606	55.6894	562.574	-3.3366	2.579e-08	1.0112e-05
Zm00001d032923	813.363	2253.66	-1.4703	3.1361e-08	1.1989e-05
Zm00001d033397	262.888	617.328	-1.2316	3.4173e-05	0.0044368
Zm00001d033564	206.306	39.6264	2.3803	0.00040943	0.033857
Zm00001d033573	34.9618	104.072	-1.5737	0.00035352	0.030398
Zm00001d033637	117.753	281.428	-1.257	0.00028544	0.025611
Zm00001d033747	9233.06	2248.55	2.0378	1.9235e-08	8.0236e-06
Zm00001d033782	28.655	102.071	-1.8327	5.2359e-05	0.0062401
Zm00001d033797	106.541	317.146	-1.5737	3.6848e-06	0.00066277
Zm00001d033858	252.498	550.191	-1.1237	0.00013466	0.013608
Zm00001d033861	54.8645	5.10131	3.4269	2.6329e-06	0.00051361
Zm00001d033872	289.737	1785.96	-2.6239	4.5668e-10	2.4198e-07
Zm00001d033897	65.4864	238.05	-1.862	0.0004729	0.037234
Zm00001d033987	14.5489	115.162	-2.9847	7.8462e-07	0.00018759
Zm00001d033990	97.3581	1677.13	-4.1065	5.6707e-13	5.1993e-10
Zm00001d034003	38.387	427.452	-3.4771	9.1868e-06	0.0014466
Zm00001d034040	86.9367	302.667	-1.7997	5.3248e-05	0.0063077
Zm00001d034043	133.196	391.455	-1.5553	9.6544e-05	0.010263
Zm00001d034066	34.9954	167.329	-2.2575	0.00017983	0.017494
Zm00001d034368	986.192	2746.07	-1.4774	7.8896e-08	2.69e-05
Zm00001d034423	329.836	882.861	-1.4204	0.00044776	0.035977
Zm00001d034433	1158.98	2907.66	-1.327	1.3354e-06	0.00028457
Zm00001d034435	155.818	550.207	-1.8201	2.4377e-08	9.6547e-06
Zm00001d034452	229.18	603.695	-1.3973	0.00061976	0.045972
Zm00001d034511	452.147	141.644	1.6745	3.3334e-05	0.0043677
Zm00001d034560	31.1914	4.17007	2.903	0.00068194	0.049359
Zm00001d034571	95.8435	329.742	-1.7826	0.0002986	0.026489
Zm00001d034692	160.419	521.519	-1.7009	5.3944e-06	0.0009039
Zm00001d034729	353.164	116.129	1.6046	1.407e-06	0.0002982
Zm00001d034839	1274.71	2723.04	-1.095	0.00043032	0.034789
Zm00001d034851	268.474	112.527	1.2545	0.00023856	0.022113
Zm00001d034898	442.84	203.967	1.1185	0.00053805	0.041045
Zm00001d035395	201.294	16.4872	3.6099	9.9044e-16	1.5534e-12
Zm00001d035558	17456.1	37315.4	-1.096	2.6027e-05	0.003587
Zm00001d035561	637.532	306.607	1.0561	0.00037236	0.03167
Zm00001d035562	674.894	295.233	1.1928	3.9325e-05	0.004974
Zm00001d035657	2818.6	1421.48	0.98759	0.0002895	0.025857
Zm00001d035945	47.3307	228.082	-2.2687	0.00039908	0.033152
Zm00001d036006	22.7886	86.3172	-1.9213	0.00041117	0.03387
Zm00001d036050	69.5878	10.7802	2.6905	9.6894e-06	0.0015076
Zm00001d036139	8.81779	58.7484	-2.7361	6.1513e-05	0.0071124
Zm00001d036401	1686.5	3676.11	-1.1241	2.6072e-05	0.003587
Zm00001d036575	3.57603	101.813	-4.8314	4.1176e-05	0.0051093
Zm00001d036781	38.7066	4.79535	3.0129	0.00018664	0.017981
Zm00001d036862	28.471	105.21	-1.8857	0.0001036	0.01092
Zm00001d036866	132.345	902.793	-2.7701	1.3513e-16	2.5231e-13
Zm00001d036911	35.6486	148.899	-2.0624	0.00020249	0.019271
Zm00001d037232	91.7391	413.631	-2.1727	3.0924e-11	2.0209e-08
Zm00001d037453	2657.86	6040.49	-1.1844	2.501e-05	0.0034899
Zm00001d037637	544.965	1355.82	-1.3149	0.00016082	0.015923
Zm00001d037711	878.193	399.319	1.137	9.188e-05	0.0098973
Zm00001d037779	160.803	37.0929	2.1161	3.9266e-07	0.00010196
Zm00001d037894	2712.66	10364.9	-1.9339	9.2193e-07	0.00021267
Zm00001d038029	190.242	601.709	-1.6612	0.00016952	0.016701
Zm00001d038164	99.1908	805.881	-3.0223	4.0195e-20	1.0507e-16
Zm00001d038240	97.8829	255.296	-1.383	3.4898e-05	0.0045012
Zm00001d038270	320.672	52.901	2.5997	5.8345e-13	5.1993e-10
Zm00001d038365	308.856	778.834	-1.3344	0.0004589	0.036424
Zm00001d038449	4126.96	12602.5	-1.6106	4.4141e-10	2.3709e-07
Zm00001d038558	1533.26	412.803	1.8931	2.7466e-11	1.8568e-08
Zm00001d038651	418.723	47.2603	3.1473	1.3998e-09	7.2221e-07
Zm00001d038728	1106.47	335.314	1.7224	2.8949e-07	8.0502e-05
Zm00001d038805	1350.63	2720.4	-1.0102	0.00018396	0.017766
Zm00001d038806	3651.25	24114.1	-2.7234	1.6495e-15	2.3955e-12
Zm00001d038870	1596.15	4128.12	-1.3709	9.2205e-07	0.00021267
Zm00001d038882	32.2749	102.66	-1.6694	0.00052188	0.040045
Zm00001d038887	122.245	35.0061	1.8041	2.9974e-05	0.0040388
Zm00001d038925	399.453	177.2	1.1726	0.00022619	0.021167
Zm00001d038974	154.006	456.415	-1.5674	1.7266e-06	0.00035632
Zm00001d039000	1071.73	3095.4	-1.5302	8.0305e-08	2.7144e-05
Zm00001d039049	31.269	3.28076	3.2526	0.00041944	0.034263
Zm00001d039148	131.072	333.408	-1.3469	2.764e-05	0.0037371
Zm00001d039459	32.5197	3.88462	3.0655	0.00062023	0.045972
Zm00001d039566	1493.65	5061.43	-1.7607	3.355e-05	0.0043704
Zm00001d039634	54.559	5.67752	3.2645	4.3363e-06	0.00074901
Zm00001d039685	404.576	1097.61	-1.4399	6.5253e-07	0.00015794
Zm00001d039786	1209.14	82.8538	3.8673	4.407e-20	1.08e-16
Zm00001d039818	35.7173	182.378	-2.3522	3.5444e-06	0.00064283
Zm00001d039933	2999.47	18965.2	-2.6606	1.4593e-21	4.0871e-18
Zm00001d039935	3.14345	96.2614	-4.9365	2.9212e-06	0.00055872
Zm00001d039936	13.7229	565.542	-5.365	3.054e-12	2.5478e-09
Zm00001d039965	409.078	846.984	-1.05	0.00049579	0.038648
Zm00001d040468	205.831	48.3172	2.0909	0.00050183	0.039039
Zm00001d040733	623.079	44.9375	3.7934	1.8132e-10	1.0611e-07
Zm00001d041491	204.336	514.297	-1.3317	1.5781e-05	0.0023088
Zm00001d041960	124.29	13.5905	3.193	2.0887e-10	1.2044e-07
Zm00001d042026	30.1255	96.1453	-1.6742	0.00048741	0.038146
Zm00001d042217	246.162	57.5055	2.0978	1.7859e-05	0.0025557
Zm00001d042255	90.3938	15.8165	2.5148	1.9468e-06	0.00039966
Zm00001d042353	1434.1	549.112	1.385	3.1647e-06	0.00059657
Zm00001d042446	68.8509	213.353	-1.6317	9.1075e-05	0.0098376
Zm00001d042780	4900.51	1275.57	1.9418	3.8721e-06	0.0006882
Zm00001d042880	61.647	249.091	-2.0146	2.1397e-07	6.308e-05
Zm00001d042922	841.526	8040.34	-3.2562	1.1932e-05	0.0018134
Zm00001d042935	1132.56	4721.94	-2.0598	3.4733e-15	4.5397e-12
Zm00001d043096	613.003	130.599	2.2308	1.4941e-07	4.6129e-05
Zm00001d043220	67.6876	16.7482	2.0149	0.00023508	0.021842
Zm00001d043538	1077.07	280.511	1.941	5.4809e-05	0.0064731
Zm00001d043730	2044.85	6177.32	-1.595	1.466e-05	0.0021691
Zm00001d043734	49.3501	2.12028	4.5407	8.7398e-08	2.929e-05
Zm00001d043912	450.257	2109.81	-2.2283	9.411e-15	1.1531e-11
Zm00001d043988	1180.25	51.2057	4.5266	0.00046327	0.036623
Zm00001d044078	69.3533	475.097	-2.7762	2.8922e-15	3.9104e-12
Zm00001d044083	223.644	70.6171	1.6631	0.00012622	0.012889
Zm00001d044181	2237.29	563.929	1.9882	0.00020584	0.019532
Zm00001d044460	169.723	4.78107	5.1497	6.678e-22	2.182e-18
Zm00001d044608	1160.07	2887.9	-1.3158	0.00011142	0.011579
Zm00001d044629	245.341	524.754	-1.0969	0.00020999	0.01984
Zm00001d044668	279.736	59.3921	2.2357	2.0386e-06	0.00041203
Zm00001d044728	20.9222	202.406	-3.2741	1.5678e-09	7.6839e-07
Zm00001d044838	59.2186	167.633	-1.5012	0.00015085	0.015089
Zm00001d044921	742.392	250.653	1.5665	1.734e-07	5.2706e-05
Zm00001d044951	111.638	6.57397	4.0859	5.7347e-13	5.1993e-10
Zm00001d044967	1558.2	3977.42	-1.352	4.0451e-07	0.00010435
Zm00001d044999	251.028	14.9408	4.0705	1.5386e-09	7.6839e-07
Zm00001d045203	51.0518	9.28474	2.459	0.00037851	0.031986
Zm00001d045204	64.4602	174.615	-1.4377	0.00051135	0.039469
Zm00001d045412	77.1074	208.078	-1.4322	0.00042751	0.034789
Zm00001d045435	1085.58	3078.88	-1.5039	3.4628e-08	1.3055e-05
Zm00001d045455	439.087	907.417	-1.0473	0.00013441	0.013608
Zm00001d045459	38.6769	182.095	-2.2351	1.9299e-07	5.7765e-05
Zm00001d045478	3963.94	9283.8	-1.2278	9.0813e-05	0.0098365
Zm00001d045495	624.151	235.348	1.4071	5.6167e-06	0.00093318
Zm00001d045576	259.732	62.6159	2.0524	3.1493e-08	1.1989e-05
Zm00001d045651	642.333	233.82	1.4579	0.00021824	0.020472
Zm00001d045685	797.888	398.481	1.0017	0.00025661	0.023509
Zm00001d046530	2345.42	659.163	1.8311	1.3243e-11	9.616e-09
Zm00001d046596	2933.21	1140.81	1.3624	2.3167e-07	6.7789e-05
Zm00001d046651	184.243	63.2574	1.5423	4.2126e-05	0.0052106
Zm00001d046925	296.549	723.586	-1.2869	8.1051e-05	0.0088771
Zm00001d046945	364.2	125.251	1.5399	0.00011163	0.011579
Zm00001d047045	250.473	748.738	-1.5798	3.0879e-07	8.4683e-05
Zm00001d047187	380.815	921.715	-1.2752	2.7486e-05	0.0037291
Zm00001d047204	437.652	1049.56	-1.2619	1.0264e-05	0.0015782
Zm00001d047302	386.765	917.89	-1.2469	4.2625e-06	0.00074087
Zm00001d047323	400.752	24.7605	4.0166	1.7182e-05	0.0024768
Zm00001d047548	91.302	271.898	-1.5743	0.00031867	0.028016
Zm00001d047582	57.2624	790.522	-3.7871	3.7263e-27	2.4351e-23
Zm00001d047673	48.4175	140.966	-1.5418	0.00048977	0.038255
Zm00001d047685	175.97	458.508	-1.3816	0.00019715	0.018855
Zm00001d047696	234.838	739.539	-1.655	0.00022892	0.021321
Zm00001d047726	276.154	890.909	-1.6898	3.5647e-09	1.684e-06
Zm00001d047787	613.1	1405.02	-1.1964	6.4946e-05	0.0074027
Zm00001d047799	2418.78	9250.71	-1.9353	3.1101e-10	1.7176e-07
Zm00001d047847	1392.72	4400.53	-1.6598	1.5676e-09	7.6839e-07
Zm00001d047951	547.308	1436.37	-1.392	0.00020623	0.019532
Zm00001d047962	583.572	1384.64	-1.2465	0.00015905	0.015788
Zm00001d047967	134.688	340.563	-1.3383	0.0001081	0.011333
Zm00001d047973	143.42	880.289	-2.6177	1.5562e-16	2.653e-13
Zm00001d048032	151.887	529.601	-1.8019	0.00024121	0.022306
Zm00001d048061	27.186	1.19527	4.5075	6.5847e-05	0.0074833
Zm00001d048073	1299.36	4363.36	-1.7476	0.00045302	0.036186
Zm00001d048169	188.462	481.241	-1.3525	4.7109e-06	0.00079963
Zm00001d048202	157.528	6.94556	4.5034	1.7611e-12	1.5345e-09
Zm00001d048282	1012.49	1959.33	-0.95245	0.00039291	0.032919
Zm00001d048292	1409.67	3025.59	-1.1019	5.585e-05	0.0065565
Zm00001d048348	29.1442	147.845	-2.3428	3.089e-07	8.4683e-05
Zm00001d048402	473.317	1012.88	-1.0976	0.00026442	0.024112
Zm00001d048422	100.18	29.9274	1.7431	0.00027286	0.024809
Zm00001d048469	159.642	57.539	1.4722	0.00017431	0.017044
Zm00001d048709	83.9524	3.58762	4.5485	0.00045733	0.036376
Zm00001d048731	922.406	425.094	1.1176	7.6148e-05	0.0084407
Zm00001d048799	89.7534	11.1299	3.0115	4.9989e-08	1.7982e-05
Zm00001d048843	846.257	179.301	2.2387	9.5218e-05	0.010173
Zm00001d048947	907.527	178.039	2.3498	0.0001735	0.017044
Zm00001d048949	565.827	94.5017	2.5819	1.3254e-06	0.00028398
Zm00001d048950	176.41	39.0048	2.1772	8.5742e-05	0.0093426
Zm00001d049081	445.388	98.7685	2.1729	1.2178e-10	7.3464e-08
Zm00001d049218	6.72511	60.2779	-3.164	3.5511e-06	0.00064283
Zm00001d049244	135.072	2964	-4.4557	2.8995e-11	1.9269e-08
Zm00001d049293	61.5531	235.624	-1.9366	3.3602e-06	0.00061856
Zm00001d049359	147.707	36.6911	2.0092	3.5576e-06	0.00064283
Zm00001d049380	1112.1	3006.15	-1.4346	2.4331e-08	9.6547e-06
Zm00001d049469	368.576	98.2739	1.9071	4.3774e-05	0.0053805
Zm00001d049543	117.505	1105.3	-3.2336	1.0411e-07	3.43e-05
Zm00001d049554	723.593	1675.8	-1.2116	1.2399e-06	0.0002703
Zm00001d049905	393.241	896.641	-1.1891	3.307e-05	0.0043512
Zm00001d049932	52.7468	238.297	-2.1756	4.7414e-08	1.7214e-05
Zm00001d050032	19285.7	48238.3	-1.3226	4.988e-07	0.00012378
Zm00001d050043	246.88	571.839	-1.2118	4.0561e-05	0.0050488
Zm00001d050119	67.5948	224.161	-1.7296	1.603e-05	0.0023366
Zm00001d050320	71.3633	273.649	-1.9391	3.2213e-06	0.00059861
Zm00001d050908	19.837	0.597633	5.0528	0.00018902	0.018121
Zm00001d050977	157.931	0.584265	8.0785	0.00030618	0.0271
Zm00001d051139	776.951	1692.85	-1.1236	5.005e-05	0.006057
Zm00001d051156	652.55	1665.01	-1.3514	3.1497e-07	8.5173e-05
Zm00001d051167	27.3916	111.532	-2.0256	5.2485e-06	0.00088324
Zm00001d051216	96.118	312.76	-1.7022	9.9922e-06	0.0015486
Zm00001d051435	128.581	31.8882	2.0116	4.1334e-06	0.00072677
Zm00001d051439	227.815	73.3248	1.6355	4.2173e-06	0.00073822
Zm00001d051461	163.224	52.3178	1.6415	5.8278e-05	0.0068009
Zm00001d051478	207.734	486.41	-1.2274	8.694e-05	0.009443
Zm00001d051499	63.0915	174.796	-1.4702	4.6127e-05	0.0056168
Zm00001d051501	29.2155	0	-	1.7217e-07	5.2706e-05
Zm00001d051611	187.715	56.9388	1.7211	0.00011032	0.011505
Zm00001d051733	61.4599	7.11372	3.111	1.2477e-06	0.0002703
Zm00001d051769	126.689	36.9532	1.7775	5.6629e-05	0.0066281
Zm00001d051787	77.1573	2.68935	4.8425	7.5928e-12	5.9543e-09
Zm00001d051833	22.8558	0.597633	5.2572	8.5777e-05	0.0093426
Zm00001d051850	166.359	446.8	-1.4253	2.0185e-06	0.00041007
Zm00001d052063	85.2137	313.881	-1.8811	1.2791e-07	4.0448e-05
Zm00001d052194	1256.6	6645.3	-2.4028	2.6569e-05	0.0036299
Zm00001d052206	512.948	1161.33	-1.1789	5.143e-05	0.0061605
Zm00001d052562	77.5138	219.255	-1.5001	9.239e-05	0.0099249
Zm00001d052690	583.707	177.361	1.7186	4.6676e-06	0.00079573
Zm00001d052792	582.847	281.683	1.049	0.00043007	0.034789
Zm00001d052977	38.9353	120.337	-1.6279	0.00024737	0.022822
Zm00001d053091	554.173	194.868	1.5078	8.5721e-07	0.00020248
Zm00001d053266	17.7956	78.5746	-2.1425	9.4472e-05	0.010121
Zm00001d053445	12.8274	65.55	-2.3534	1.4516e-05	0.0021607
Zm00001d053514	6.66918	64.0552	-3.2637	0.00014373	0.014413
Zm00001d053626	123.308	354.139	-1.5221	6.7023e-06	0.001095
Zm00001d053731	763.532	1632.05	-1.0959	4.5636e-05	0.0055744
Zm00001d053897	168.13	14.2853	3.557	2.2474e-14	2.5918e-11
Zm00001d054043	1233.48	4531.31	-1.8772	3.99e-08	1.49e-05
