# Supplementary material for: WGCNA Analysis Revealed the Hub Genes Related to Soil Cadmium Stress in Maize Kernel (Zea mays L.)
Source: Genes (Basel). 2022 Nov 16;13(11):2130. doi: 10.3390/genes13112130 (PMC9690088; doi:10.3390/genes13112130)
Supplement: Supplementary file 1 [file genes-13-02130-s001.zip › Supplemental Table 2.xlsx]

## Sheet: Sheet1
Supplemental Table 2. The DEGs in different module hub genes.
ID	DEGs	MODULE
Zm00001d029274	up	greenyellow
Zm00001d039933	up	greenyellow
Zm00001d029052	up	greenyellow
Zm00001d007411	up	greenyellow
Zm00001d004213	up	greenyellow
Zm00001d032519	up	greenyellow
Zm00001d038449	up	greenyellow
Zm00001d043730	up	greenyellow
Zm00001d028408	up	greenyellow
Zm00001d036866	up	greenyellow
Zm00001d006796	up	greenyellow
Zm00001d012764	up	greenyellow
Zm00001d011755	up	greenyellow
Novel03812	up	greenyellow
Novel04647	up	greenyellow
Zm00001d025434	up	greenyellow
Zm00001d027740	up	greenyellow
Zm00001d052562	up	greenyellow
Novel00432	up	greenyellow
Novel03178	up	greenyellow
Zm00001d019504	up	greenyellow
Zm00001d024414	up	greenyellow
Zm00001d017486	up	greenyellow
Zm00001d015777	up	greenyellow
Zm00001d033990	up	greenyellow
Zm00001d031985	up	greenyellow
Zm00001d025229	up	greenyellow
Zm00001d037637	up	greenyellow
Zm00001d023387	up	greenyellow
Zm00001d034571	up	greenyellow
Zm00001d001993	up	greenyellow
Zm00001d019704	up	greenyellow
Zm00001d031773	up	greenyellow
Novel03175	up	greenyellow
Zm00001d034435	up	greenyellow
Zm00001d010856	up	greenyellow
Zm00001d049932	up	greenyellow
Zm00001d039148	up	greenyellow
Zm00001d051216	up	greenyellow
Zm00001d012293	up	greenyellow
Zm00001d048292	up	greenyellow
Zm00001d010586	up	greenyellow
Zm00001d020888	up	greenyellow
Zm00001d018298	up	greenyellow
Zm00001d028718	up	greenyellow
Zm00001d022303	up	greenyellow
Zm00001d034433	up	greenyellow
Zm00001d013900	up	greenyellow
Zm00001d038805	up	greenyellow
Zm00001d034692	up	greenyellow
Zm00001d033897	up	greenyellow
Zm00001d012120	up	greenyellow
Zm00001d017545	up	greenyellow
Zm00001d034423	up	greenyellow
Zm00001d042922	up	greenyellow
Zm00001d048073	up	greenyellow
Zm00001d028588	up	ivory
Zm00001d014863	up	ivory
Zm00001d028180	up	ivory
Zm00001d033872	up	ivory
Zm00001d023811	down	ivory
Zm00001d006476	up	ivory
Zm00001d016947	down	ivory
Zm00001d014134	down	ivory
Zm00001d023718	up	ivory
Zm00001d031158	down	ivory
Zm00001d017381	down	ivory
Zm00001d043988	down	ivory
Zm00001d038870	up	ivory
Zm00001d047799	up	ivory
Zm00001d029083	down	pink
