# Supplementary material for: WGCNA Analysis Revealed the Hub Genes Related to Soil Cadmium Stress in Maize Kernel (Zea mays L.)
Source: Genes (Basel). 2022 Nov 16;13(11):2130. doi: 10.3390/genes13112130 (PMC9690088; doi:10.3390/genes13112130)
Supplement: Supplementary file 1 [file genes-13-02130-s001.zip › Supplemental Table 3.xlsx]

## Sheet: Sheet1
Supplemental Table 3. GO enrichment analysis for genes in ivory and greenyellow module based on WGCNA.
Module	GO term	Ontology	Description	Number in input list	Number in BG/Ref	p-value	FDR
Greenyellow	GO:0010035	BP	response to inorganic substance	135	2920	5.9e-12	5e-08
Greenyellow	GO:0042221	BP	response to chemical	316	9294	3.5e-10	1.5e-06
Greenyellow	GO:0010286	BP	heat acclimation	21	155	2.1e-09	5.8e-06
Greenyellow	GO:1901700	BP	response to oxygen-containing compound	178	4781	3.1e-08	6.4e-05
Greenyellow	GO:0009408	BP	response to heat	40	589	3.8e-08	6.4e-05
Greenyellow	GO:0097305	BP	response to alcohol	83	1760	4.5e-08	6.4e-05
Greenyellow	GO:0009266	BP	response to temperature stimulus	85	1840	7.2e-08	8.8e-05
Greenyellow	GO:0010344	BP	seed oilbody biogenesis	6	6	1.6e-07	0.00017
Greenyellow	GO:0009644	BP	response to high light intensity	29	375	2.4e-07	0.00023
Greenyellow	GO:0009628	BP	response to abiotic stimulus	199	5674	2.9e-07	0.00025
Greenyellow	GO:0009642	BP	response to light intensity	34	500	3.8e-07	0.0003
Greenyellow	GO:0006457	BP	protein folding	41	692	7.7e-07	0.00055
Greenyellow	GO:0009737	BP	response to abscisic acid	70	1520	1.2e-06	0.00078
Greenyellow	GO:0048316	BP	seed development	61	1259	1.3e-06	0.00078
Greenyellow	GO:0033993	BP	response to lipid	87	2067	2.1e-06	0.0012
Greenyellow	GO:0001101	BP	response to acid chemical	117	3035	2.2e-06	0.0012
Greenyellow	GO:0010162	BP	seed dormancy process	21	247	2.7e-06	0.0013
Greenyellow	GO:0022611	BP	dormancy process	21	247	2.7e-06	0.0013
Greenyellow	GO:0010876	BP	lipid localization	30	460	4e-06	0.0018
Greenyellow	GO:0010154	BP	fruit development	63	1383	5.7e-06	0.0024
Greenyellow	GO:0046685	BP	response to arsenic-containing substance	11	79	1.1e-05	0.0045
Greenyellow	GO:0009719	BP	response to endogenous stimulus	155	4462	1.3e-05	0.0051
Greenyellow	GO:0019915	BP	lipid storage	14	133	1.4e-05	0.0052
Greenyellow	GO:0010431	BP	seed maturation	22	306	1.9e-05	0.0067
Greenyellow	GO:0006950	BP	response to stress	357	12007	2.7e-05	0.009
Greenyellow	GO:0010226	BP	response to lithium ion	6	20	3e-05	0.0096
Greenyellow	GO:0009725	BP	response to hormone	138	3950	3.3e-05	0.01
Greenyellow	GO:0009415	BP	response to water	48	1025	3.9e-05	0.012
Greenyellow	GO:0010038	BP	response to metal ion	56	1276	5e-05	0.015
Greenyellow	GO:0006979	BP	response to oxidative stress	56	1291	6.7e-05	0.019
Greenyellow	GO:0042542	BP	response to hydrogen peroxide	29	514	7e-05	0.019
Greenyellow	GO:0000302	BP	response to reactive oxygen species	38	765	7.8e-05	0.021
Greenyellow	GO:0048608	BP	reproductive structure development	112	3139	8.9e-05	0.022
Greenyellow	GO:0061458	BP	reproductive system development	112	3139	8.9e-05	0.022
Greenyellow	GO:0009791	BP	post-embryonic development	144	4254	9.3e-05	0.023
Greenyellow	GO:0051235	BP	maintenance of location	17	234	0.00014	0.034
Greenyellow	GO:0009414	BP	response to water deprivation	44	968	0.00015	0.035
Greenyellow	GO:0010033	BP	response to organic substance	190	5992	0.00021	0.046
Greenyellow	GO:0005811	CC	lipid particle	11	81	1.4e-05	0.014
Greenyellow	GO:0012511	CC	monolayer-surrounded lipid storage body	6	22	4.6e-05	0.024
Greenyellow	GO:0005783	CC	endoplasmic reticulum	79	2031	8.3e-05	0.029
Ivoru	GO:0051346	BP	negative regulation of hydrolase activity	5	18	2.2e-08	9.3e-06
Ivoru	GO:0051336	BP	regulation of hydrolase activity	5	94	3.7e-05	0.0079
Ivoru	GO:0044092	BP	negative regulation of molecular function	5	147	0.00028	0.03
Ivoru	GO:0043086	BP	negative regulation of catalytic activity	5	139	0.00022	0.03
Ivoru	GO:0016709	MF	oxidoreductase activity	5	41	8.4e-07	0.00017
Ivoru	GO:0016835	MF	carbon-oxygen lyase activity	5	145	0.00027	0.027
Ivoru	GO:0004497	MF	monooxygenase activity	6	255	0.00047	0.032
Ivoru	GO:0004857	MF	enzyme inhibitor activity	5	180	0.00069	0.035
Ivoru	GO:0016021	CC	integral to membrane	30	1723	9.5e-13	8.2e-11
Ivoru	GO:0031224	CC	intrinsic to membrane	30	1790	2.5e-12	1.1e-10
Ivoru	GO:0044425	CC	membrane part	33	2755	1e-09	2.9e-08
Ivoru	GO:0044464	CC	cell part	71	12261	4.5e-07	7.7e-06
Ivoru	GO:0005623	CC	cell	71	12261	4.5e-07	7.7e-06
Ivoru	GO:0016020	CC	membrane	40	5709	2.5e-05	0.00036
Ivoru	GO:0005576	CC	extracellular region	8	575	0.0017	0.02
