# Supplementary material for: WGCNA Analysis Revealed the Hub Genes Related to Soil Cadmium Stress in Maize Kernel (Zea mays L.)
Source: Genes (Basel). 2022 Nov 16;13(11):2130. doi: 10.3390/genes13112130 (PMC9690088; doi:10.3390/genes13112130)
Supplement: Supplementary file 1 [file genes-13-02130-s001.zip › Supplemental Table 4.xlsx]

## Sheet: Sheet1
Supplemental Table 4. The genes network interaction of genes in greenyellow module.
Source	Target	Weight	Type
Zm00001d043730	Zm00001d027740	0.277176	undirected
Zm00001d043730	Zm00001d025434	0.276375	undirected
Zm00001d019504	Zm00001d027832	0.275548	undirected
Zm00001d034435	Zm00001d027740	0.275069	undirected
Zm00001d027740	Zm00001d005322	0.273972	undirected
Zm00001d043730	Zm00001d019504	0.273651	undirected
Zm00001d034692	Zm00001d027740	0.270556	undirected
Zm00001d025434	Zm00001d027832	0.270327	undirected
Zm00001d027740	Zm00001d027832	0.268659	undirected
Zm00001d019704	Zm00001d043730	0.267975	undirected
Zm00001d034435	Zm00001d026037	0.266911	undirected
Zm00001d019704	Zm00001d027832	0.265754	undirected
Zm00001d027740	Zm00001d025434	0.265305	undirected
Zm00001d043730	Zm00001d047567	0.265169	undirected
Zm00001d019704	Zm00001d027740	0.26462	undirected
Zm00001d019504	Zm00001d002360	0.264416	undirected
Zm00001d027740	Zm00001d037985	0.264221	undirected
Zm00001d032519	Zm00001d043730	0.264051	undirected
Zm00001d019504	Zm00001d025434	0.263737	undirected
Zm00001d043730	Zm00001d037985	0.263331	undirected
Zm00001d034435	Zm00001d043730	0.261322	undirected
Zm00001d025434	Zm00001d002360	0.26093	undirected
Zm00001d032519	Zm00001d025434	0.260175	undirected
Zm00001d010856	Zm00001d043730	0.260048	undirected
Zm00001d019704	Zm00001d005322	0.25993	undirected
Zm00001d038449	Zm00001d043730	0.259604	undirected
Zm00001d027740	Zm00001d013900	0.258778	undirected
Zm00001d027740	Zm00001d019504	0.258226	undirected
Zm00001d027740	Zm00001d015310	0.258028	undirected
Zm00001d034571	Zm00001d043730	0.25759	undirected
Zm00001d034692	Zm00001d019704	0.256567	undirected
Zm00001d034571	Zm00001d005322	0.256444	undirected
Zm00001d034571	Zm00001d009382	0.25641	undirected
Zm00001d019704	Zm00001d022459	0.255971	undirected
Zm00001d007411	Zm00001d043730	0.25518	undirected
Zm00001d027740	Zm00001d047567	0.254783	undirected
Zm00001d027740	Zm00001d022459	0.254195	undirected
Zm00001d043730	Zm00001d031773	0.254061	undirected
Zm00001d025434	Zm00001d006796	0.253897	undirected
Zm00001d043730	Zm00001d005322	0.253487	undirected
Zm00001d043730	Zm00001d013900	0.253407	undirected
Zm00001d034692	Zm00001d019504	0.252473	undirected
Zm00001d032519	Zm00001d019504	0.25246	undirected
Zm00001d019504	Zm00001d013900	0.251842	undirected
Zm00001d019704	Zm00001d013900	0.251433	undirected
Zm00001d034435	Zm00001d034571	0.251038	undirected
Zm00001d019504	Zm00001d006796	0.250948	undirected
Zm00001d043730	Zm00001d048421	0.250663	undirected
Zm00001d010856	Zm00001d027740	0.250648	undirected
Zm00001d034571	Zm00001d034692	0.250548	undirected
Zm00001d043730	Zm00001d007876	0.250219	undirected
Zm00001d034692	Zm00001d043730	0.250149	undirected
Zm00001d027740	Zm00001d022303	0.249842	undirected
Zm00001d032519	Zm00001d047567	0.249781	undirected
Zm00001d034571	Zm00001d027740	0.249531	undirected
Zm00001d019704	Zm00001d019504	0.249076	undirected
Zm00001d034571	Zm00001d020590	0.249053	undirected
Zm00001d034571	Zm00001d037985	0.249039	undirected
Zm00001d019704	Zm00001d025434	0.248425	undirected
Zm00001d032519	Zm00001d027740	0.248322	undirected
Zm00001d034435	Zm00001d037985	0.248113	undirected
Zm00001d043730	Zm00001d019925	0.248004	undirected
Zm00001d034571	Zm00001d015310	0.247724	undirected
Zm00001d043730	Zm00001d017486	0.247047	undirected
Zm00001d043730	Zm00001d022459	0.246902	undirected
Zm00001d007411	Zm00001d006796	0.246862	undirected
Zm00001d032519	Zm00001d007876	0.246739	undirected
Zm00001d028408	Zm00001d043730	0.246637	undirected
Zm00001d043730	Zm00001d040613	0.24653	undirected
Zm00001d027740	Zm00001d040613	0.246381	undirected
Zm00001d034571	Zm00001d037988	0.246288	undirected
Zm00001d034435	Zm00001d015310	0.246004	undirected
Zm00001d032519	Zm00001d040613	0.245785	undirected
Zm00001d011755	Zm00001d043730	0.245309	undirected
Zm00001d031773	Zm00001d019504	0.245307	undirected
Zm00001d019704	Zm00001d020590	0.245001	undirected
Zm00001d019704	Zm00001d032519	0.244851	undirected
Zm00001d034571	Zm00001d019704	0.244617	undirected
Zm00001d034571	Zm00001d019925	0.243851	undirected
Zm00001d019704	Zm00001d015310	0.243793	undirected
Zm00001d019704	Zm00001d015404	0.243488	undirected
Zm00001d028408	Zm00001d006796	0.243343	undirected
Zm00001d032519	Zm00001d022459	0.243195	undirected
Zm00001d043730	Zm00001d046966	0.243146	undirected
Zm00001d019504	Zm00001d040613	0.243052	undirected
Zm00001d032519	Zm00001d027832	0.243046	undirected
Zm00001d032519	Zm00001d006796	0.242788	undirected
Zm00001d010856	Zm00001d015310	0.242546	undirected
Zm00001d038449	Zm00001d032519	0.242126	undirected
Zm00001d034435	Zm00001d010856	0.241923	undirected
Zm00001d043730	Zm00001d027832	0.241652	undirected
Zm00001d034435	Zm00001d032519	0.241576	undirected
Zm00001d043730	Zm00001d012120	0.241499	undirected
Zm00001d025434	Zm00001d040613	0.241239	undirected
Zm00001d032519	Zm00001d015310	0.241168	undirected
Zm00001d025229	Zm00001d006796	0.240744	undirected
Zm00001d043730	Zm00001d025229	0.240455	undirected
Zm00001d007411	Zm00001d002360	0.240134	undirected
Zm00001d019704	Zm00001d002360	0.240044	undirected
Zm00001d034692	Zm00001d025434	0.239891	undirected
Zm00001d032519	Zm00001d004897	0.239438	undirected
Zm00001d043730	Novel01023	0.239426	undirected
Zm00001d027740	Zm00001d031773	0.239191	undirected
Zm00001d007411	Zm00001d025434	0.239171	undirected
Zm00001d034692	Zm00001d032519	0.239137	undirected
Zm00001d038449	Zm00001d027740	0.238892	undirected
Zm00001d034571	Zm00001d000429	0.238838	undirected
Zm00001d032519	Zm00001d015406	0.238413	undirected
Zm00001d038449	Zm00001d006796	0.238277	undirected
Zm00001d006796	Zm00001d017486	0.23827	undirected
Zm00001d010856	Zm00001d040613	0.238157	undirected
Zm00001d007411	Zm00001d022459	0.238057	undirected
Zm00001d007411	Zm00001d040613	0.238002	undirected
Zm00001d010856	Zm00001d032519	0.237952	undirected
Zm00001d043730	Zm00001d006796	0.23768	undirected
Zm00001d027740	Zm00001d006796	0.237605	undirected
Zm00001d032519	Zm00001d013900	0.237491	undirected
Zm00001d043730	Zm00001d015310	0.237287	undirected
Zm00001d025434	Zm00001d013900	0.236654	undirected
Zm00001d025229	Zm00001d040613	0.236503	undirected
Zm00001d034571	Zm00001d013900	0.236486	undirected
Zm00001d043730	Zm00001d029835	0.236351	undirected
Zm00001d019704	Zm00001d040613	0.236324	undirected
Zm00001d034571	Zm00001d040613	0.235838	undirected
Zm00001d027740	Zm00001d007876	0.235749	undirected
Zm00001d031773	Zm00001d006796	0.235602	undirected
Zm00001d010856	Zm00001d034692	0.235587	undirected
Zm00001d034571	Zm00001d022303	0.235562	undirected
Zm00001d019704	Zm00001d006796	0.235443	undirected
Zm00001d010856	Zm00001d005322	0.235107	undirected
Zm00001d034571	Zm00001d025434	0.235058	undirected
Zm00001d010856	Zm00001d037988	0.234933	undirected
Zm00001d034571	Zm00001d015406	0.234833	undirected
Zm00001d019704	Zm00001d031773	0.234657	undirected
Zm00001d034692	Zm00001d019925	0.23463	undirected
Zm00001d032519	Zm00001d005322	0.234546	undirected
Zm00001d028718	Zm00001d043730	0.23447	undirected
Zm00001d011755	Zm00001d015310	0.234418	undirected
Zm00001d034571	Zm00001d010856	0.234417	undirected
Zm00001d034571	Zm00001d032572	0.234399	undirected
Zm00001d043730	Zm00001d022303	0.234289	undirected
Zm00001d034571	Zm00001d019504	0.23424	undirected
Zm00001d027740	Zm00001d002360	0.234044	undirected
Zm00001d011755	Zm00001d034435	0.234036	undirected
Zm00001d032519	Zm00001d037985	0.233975	undirected
Zm00001d019704	Zm00001d037988	0.233817	undirected
Zm00001d010856	Zm00001d027832	0.233604	undirected
Zm00001d043730	Zm00001d017021	0.233515	undirected
Zm00001d010856	Zm00001d006796	0.233428	undirected
Zm00001d034435	Zm00001d000429	0.233406	undirected
Zm00001d032519	Zm00001d002360	0.232987	undirected
Zm00001d043730	Novel03812	0.232918	undirected
Zm00001d027740	Zm00001d015405	0.232916	undirected
Zm00001d019504	Zm00001d015405	0.232899	undirected
Zm00001d032519	Zm00001d031773	0.23285	undirected
Zm00001d038449	Zm00001d040613	0.232559	undirected
Zm00001d043730	Novel04647	0.232482	undirected
Zm00001d034692	Zm00001d015310	0.232453	undirected
Zm00001d025434	Zm00001d017486	0.232381	undirected
Zm00001d007411	Zm00001d019504	0.232191	undirected
Zm00001d038449	Zm00001d015310	0.231994	undirected
Zm00001d007411	Zm00001d032519	0.231864	undirected
Zm00001d034692	Zm00001d015406	0.231604	undirected
Zm00001d034435	Zm00001d041662	0.231558	undirected
Zm00001d034435	Zm00001d019704	0.231431	undirected
Zm00001d019704	Zm00001d015405	0.231354	undirected
Zm00001d043730	Zm00001d045436	0.231339	undirected
Zm00001d010856	Zm00001d025434	0.230867	undirected
Zm00001d012120	Zm00001d027740	0.2308	undirected
Zm00001d034435	Zm00001d019504	0.230766	undirected
Zm00001d019704	Novel02937	0.230662	undirected
Zm00001d034435	Zm00001d037988	0.230603	undirected
Zm00001d034435	Zm00001d009382	0.23055	undirected
Zm00001d034435	Zm00001d035000	0.230224	undirected
Zm00001d034571	Novel05036	0.230115	undirected
Zm00001d031773	Zm00001d040613	0.229528	undirected
Zm00001d028408	Zm00001d002360	0.22928	undirected
Zm00001d019704	Zm00001d045436	0.229162	undirected
Zm00001d034435	Zm00001d019925	0.229126	undirected
Zm00001d031773	Zm00001d017486	0.229036	undirected
Zm00001d019504	Zm00001d017486	0.228975	undirected
Zm00001d028408	Zm00001d040613	0.228957	undirected
Zm00001d031773	Zm00001d025434	0.228573	undirected
Zm00001d011755	Zm00001d022089	0.22849	undirected
Zm00001d034571	Novel02850	0.228463	undirected
Zm00001d052562	Zm00001d043730	0.228327	undirected
Zm00001d012764	Zm00001d040613	0.227834	undirected
Zm00001d027740	Zm00001d031224	0.227818	undirected
Zm00001d010856	Zm00001d045436	0.227771	undirected
Zm00001d012120	Zm00001d019504	0.22764	undirected
Zm00001d007411	Zm00001d031773	0.227618	undirected
Zm00001d019704	Zm00001d012120	0.227563	undirected
Zm00001d043730	Zm00001d002360	0.227494	undirected
Zm00001d029274	Zm00001d043730	0.227492	undirected
Zm00001d007411	Zm00001d027832	0.227431	undirected
Zm00001d034571	Zm00001d022204	0.22742	undirected
Zm00001d034571	Zm00001d046966	0.227385	undirected
Zm00001d028408	Zm00001d032519	0.227326	undirected
Zm00001d024414	Zm00001d043730	0.227205	undirected
Zm00001d028718	Zm00001d040613	0.227017	undirected
Zm00001d011755	Zm00001d040613	0.226948	undirected
Zm00001d010856	Zm00001d022204	0.226898	undirected
Zm00001d025434	Zm00001d015405	0.226733	undirected
Zm00001d034571	Zm00001d029511	0.226673	undirected
Zm00001d034571	Zm00001d027832	0.226602	undirected
Zm00001d010856	Zm00001d019704	0.2266	undirected
Zm00001d038449	Zm00001d025434	0.226472	undirected
Zm00001d010856	Zm00001d019504	0.226272	undirected
Zm00001d012764	Zm00001d043730	0.226252	undirected
Zm00001d007411	Zm00001d007876	0.22619	undirected
Zm00001d031773	Zm00001d022459	0.225827	undirected
Zm00001d028408	Zm00001d007411	0.225592	undirected
Zm00001d038449	Zm00001d019504	0.2255	undirected
Zm00001d031773	Zm00001d027832	0.22542	undirected
Zm00001d038449	Zm00001d022459	0.225195	undirected
Zm00001d011755	Zm00001d037985	0.225036	undirected
Zm00001d038449	Zm00001d027832	0.22495	undirected
Zm00001d019704	Zm00001d019925	0.224823	undirected
Zm00001d034571	Novel04400	0.224502	undirected
Zm00001d027740	Zm00001d029511	0.224428	undirected
Zm00001d011755	Novel06065	0.224354	undirected
Zm00001d043730	Novel03306	0.224294	undirected
Zm00001d011755	Zm00001d046966	0.224226	undirected
Zm00001d011755	Zm00001d026037	0.224116	undirected
Zm00001d043730	Zm00001d039933	0.223814	undirected
Zm00001d019704	Zm00001d015406	0.223812	undirected
Zm00001d034571	Zm00001d035000	0.223793	undirected
Zm00001d019704	Zm00001d009382	0.223694	undirected
Zm00001d034571	Novel03297	0.223612	undirected
Zm00001d010856	Zm00001d020590	0.2236	undirected
Zm00001d034692	Zm00001d037985	0.223495	undirected
Zm00001d043730	Novel06065	0.223226	undirected
Zm00001d043730	Zm00001d002288	0.223194	undirected
Zm00001d028408	Zm00001d022459	0.223083	undirected
Zm00001d019704	Zm00001d037985	0.223057	undirected
Zm00001d038449	Novel02937	0.222873	undirected
Zm00001d028408	Zm00001d019504	0.222869	undirected
Zm00001d034571	Zm00001d015404	0.222695	undirected
Zm00001d010856	Zm00001d022459	0.222662	undirected
Zm00001d019704	Zm00001d017486	0.222628	undirected
Zm00001d038449	Zm00001d002360	0.222605	undirected
Zm00001d031773	Zm00001d002360	0.222547	undirected
Zm00001d034571	Zm00001d014205	0.222491	undirected
Zm00001d043730	Novel04400	0.222319	undirected
Zm00001d029274	Zm00001d006796	0.222177	undirected
Zm00001d010856	Zm00001d022303	0.222098	undirected
Zm00001d043730	Zm00001d010540	0.222063	undirected
Zm00001d010856	Zm00001d047567	0.222021	undirected
Zm00001d033990	Zm00001d017486	0.221438	undirected
Zm00001d012293	Zm00001d043730	0.221394	undirected
Zm00001d012120	Zm00001d040613	0.221359	undirected
Zm00001d019704	Zm00001d041662	0.221332	undirected
Zm00001d022303	Zm00001d037985	0.22125	undirected
Zm00001d034435	Novel06065	0.221213	undirected
Zm00001d034435	Zm00001d029349	0.221189	undirected
Zm00001d024414	Novel06065	0.221171	undirected
Zm00001d032519	Zm00001d048421	0.221033	undirected
Zm00001d034571	Zm00001d032519	0.220927	undirected
Zm00001d038449	Zm00001d047567	0.220909	undirected
Zm00001d027740	Novel04647	0.220717	undirected
Zm00001d013900	Zm00001d017486	0.22069	undirected
Zm00001d010856	Zm00001d013900	0.220664	undirected
Zm00001d010856	Zm00001d009382	0.220553	undirected
Zm00001d012120	Zm00001d017486	0.220539	undirected
Zm00001d034571	Zm00001d031224	0.220537	undirected
Zm00001d027740	Zm00001d029835	0.220485	undirected
Zm00001d011755	Zm00001d024414	0.220482	undirected
Zm00001d010856	Zm00001d041662	0.220397	undirected
Zm00001d006796	Zm00001d013900	0.220276	undirected
Zm00001d011755	Zm00001d027740	0.220182	undirected
Zm00001d032519	Novel02937	0.220182	undirected
Zm00001d019704	Zm00001d047567	0.22018	undirected
Zm00001d034571	Zm00001d045436	0.220168	undirected
Zm00001d010856	Zm00001d037985	0.220064	undirected
Zm00001d034435	Zm00001d040613	0.220042	undirected
Zm00001d023387	Zm00001d006796	0.219896	undirected
Zm00001d034571	Zm00001d012120	0.219849	undirected
Zm00001d039933	Zm00001d040613	0.219843	undirected
Zm00001d034571	Zm00001d047567	0.219833	undirected
Zm00001d012293	Zm00001d040613	0.219781	undirected
Novel03178	Zm00001d015310	0.219698	undirected
Zm00001d019504	Zm00001d037985	0.219695	undirected
Zm00001d028408	Zm00001d025434	0.219578	undirected
Zm00001d034571	Zm00001d010540	0.219576	undirected
Zm00001d006796	Zm00001d049932	0.219557	undirected
Zm00001d023387	Zm00001d033990	0.219524	undirected
Zm00001d034435	Zm00001d025434	0.219452	undirected
Zm00001d031773	Zm00001d015310	0.219348	undirected
Zm00001d011755	Zm00001d047567	0.219286	undirected
Zm00001d007411	Zm00001d027740	0.219199	undirected
Novel03178	Zm00001d043730	0.218926	undirected
Zm00001d034571	Zm00001d031773	0.218908	undirected
Zm00001d024414	Zm00001d015310	0.218716	undirected
Zm00001d032519	Zm00001d017486	0.218696	undirected
Zm00001d012120	Zm00001d006796	0.218667	undirected
Zm00001d043730	Novel02937	0.218646	undirected
Zm00001d007411	Zm00001d019704	0.218607	undirected
Zm00001d032519	Zm00001d045436	0.218582	undirected
Zm00001d034571	Zm00001d041662	0.218538	undirected
Zm00001d043730	Zm00001d049932	0.218188	undirected
Zm00001d019704	Novel02850	0.218134	undirected
Zm00001d007411	Novel02937	0.218056	undirected
Zm00001d043730	Zm00001d029349	0.217973	undirected
Zm00001d028718	Novel02850	0.217911	undirected
Zm00001d019704	Zm00001d004897	0.217786	undirected
Zm00001d049932	Zm00001d017486	0.217613	undirected
Zm00001d033990	Zm00001d040613	0.217572	undirected
Zm00001d012293	Zm00001d006796	0.217536	undirected
Zm00001d034435	Zm00001d022089	0.217501	undirected
Zm00001d033990	Zm00001d010586	0.217343	undirected
Zm00001d012764	Zm00001d006796	0.217329	undirected
Zm00001d006796	Zm00001d037985	0.217214	undirected
Zm00001d034435	Zm00001d006796	0.21696	undirected
Zm00001d034692	Zm00001d009382	0.216896	undirected
Zm00001d007411	Zm00001d004897	0.216888	undirected
Zm00001d029274	Zm00001d040613	0.216641	undirected
Zm00001d027740	Novel04400	0.216588	undirected
Zm00001d010856	Zm00001d016694	0.21657	undirected
Zm00001d034571	Zm00001d006796	0.216427	undirected
Zm00001d012293	Zm00001d033990	0.216337	undirected
Zm00001d027740	Zm00001d017486	0.216328	undirected
Zm00001d043730	Zm00001d022204	0.216223	undirected
Zm00001d038449	Zm00001d004897	0.216079	undirected
Zm00001d032519	Zm00001d015404	0.216027	undirected
Zm00001d032519	Zm00001d034844	0.215922	undirected
Zm00001d043730	ENSRNA049477741	0.215912	undirected
Zm00001d034435	Zm00001d022204	0.215779	undirected
Zm00001d011755	Zm00001d029835	0.215767	undirected
Zm00001d023387	Zm00001d010586	0.215764	undirected
Zm00001d034571	Novel00616	0.215764	undirected
Zm00001d033990	Zm00001d031773	0.215649	undirected
Zm00001d033990	Zm00001d049932	0.215597	undirected
Zm00001d032519	Novel01023	0.215592	undirected
Zm00001d012120	Zm00001d015310	0.215555	undirected
Zm00001d034692	Zm00001d027832	0.215319	undirected
Zm00001d034435	Zm00001d038449	0.215296	undirected
Zm00001d028718	Zm00001d006796	0.21522	undirected
Zm00001d007411	Zm00001d013900	0.215162	undirected
Zm00001d032519	Zm00001d025229	0.214865	undirected
Zm00001d028408	Zm00001d017486	0.214785	undirected
Zm00001d033990	Zm00001d043730	0.214584	undirected
Zm00001d023387	Zm00001d017486	0.214537	undirected
Zm00001d032519	Zm00001d022303	0.214309	undirected
Zm00001d007411	Zm00001d017486	0.214299	undirected
Zm00001d034571	ENSRNA049477741	0.21429	undirected
Zm00001d028718	Zm00001d015310	0.214023	undirected
Zm00001d011755	Zm00001d013384	0.213804	undirected
Zm00001d011755	Zm00001d009382	0.213804	undirected
Zm00001d052562	Zm00001d006796	0.213727	undirected
Zm00001d034571	Zm00001d022459	0.213664	undirected
Zm00001d034571	Zm00001d027691	0.213573	undirected
Zm00001d049932	Zm00001d010586	0.213538	undirected
Zm00001d011755	Zm00001d043709	0.213451	undirected
Zm00001d032519	Zm00001d012120	0.213425	undirected
Zm00001d034571	Novel04647	0.213416	undirected
Zm00001d011755	Zm00001d037988	0.213406	undirected
Zm00001d034435	Zm00001d029835	0.213248	undirected
Zm00001d028408	Zm00001d027832	0.213238	undirected
Zm00001d032519	Zm00001d020590	0.213215	undirected
Zm00001d032519	Novel06065	0.21313	undirected
Zm00001d011755	Zm00001d032519	0.213098	undirected
Zm00001d023387	Zm00001d043730	0.21305	undirected
Zm00001d033990	Zm00001d025229	0.213018	undirected
Zm00001d010856	Novel00616	0.213014	undirected
Zm00001d011755	Zm00001d003938	0.212938	undirected
Zm00001d043730	Zm00001d048121	0.212936	undirected
Zm00001d034692	Novel05036	0.212793	undirected
Zm00001d006796	Zm00001d010586	0.21273	undirected
Zm00001d032519	Zm00001d029835	0.212694	undirected
Zm00001d029274	Zm00001d039933	0.212546	undirected
Zm00001d007411	Zm00001d015310	0.212522	undirected
Zm00001d034571	Zm00001d043180	0.212336	undirected
Zm00001d025434	Zm00001d037985	0.212176	undirected
Zm00001d034571	Novel06065	0.21214	undirected
Zm00001d033990	Zm00001d006796	0.212047	undirected
Zm00001d032519	Zm00001d038974	0.212042	undirected
Zm00001d019504	Zm00001d049932	0.211836	undirected
Zm00001d031773	Zm00001d013900	0.211827	undirected
Zm00001d010856	Zm00001d000429	0.211809	undirected
Zm00001d019704	Zm00001d039936	0.211719	undirected
Zm00001d011755	Zm00001d000429	0.211712	undirected
Zm00001d019704	Zm00001d038449	0.211669	undirected
Zm00001d025229	Zm00001d017486	0.21166	undirected
Zm00001d039933	Zm00001d006796	0.211609	undirected
Zm00001d024414	Zm00001d027740	0.211604	undirected
Zm00001d034692	Zm00001d041662	0.211539	undirected
Zm00001d007411	Zm00001d038449	0.211404	undirected
Zm00001d034571	Zm00001d016694	0.211298	undirected
Zm00001d019704	Zm00001d029511	0.211168	undirected
Zm00001d033990	Zm00001d019504	0.211155	undirected
Zm00001d031773	Zm00001d005322	0.211132	undirected
Zm00001d011755	Zm00001d022303	0.211053	undirected
Zm00001d028408	Zm00001d033990	0.210963	undirected
Zm00001d032519	Zm00001d019925	0.210903	undirected
Zm00001d007411	Zm00001d033990	0.210881	undirected
Zm00001d034435	Zm00001d020590	0.210827	undirected
Zm00001d007411	Zm00001d038974	0.210819	undirected
Zm00001d028408	Zm00001d027740	0.210738	undirected
Zm00001d027740	Novel01023	0.210723	undirected
Zm00001d043730	Zm00001d048348	0.210705	undirected
Novel03178	Zm00001d040613	0.210664	undirected
Zm00001d010856	Zm00001d019925	0.21063	undirected
Zm00001d034692	Zm00001d006796	0.210586	undirected
Zm00001d019504	Zm00001d016255	0.210559	undirected
Zm00001d011755	Zm00001d035000	0.210532	undirected
Zm00001d011755	Zm00001d006796	0.21045	undirected
Zm00001d034571	Zm00001d028718	0.210425	undirected
Zm00001d032519	Zm00001d039933	0.210247	undirected
Zm00001d012120	Zm00001d025434	0.21024	undirected
Zm00001d022303	Zm00001d029349	0.210038	undirected
Zm00001d038449	Zm00001d007876	0.209967	undirected
Zm00001d007411	Zm00001d049932	0.209842	undirected
Zm00001d033990	Zm00001d025434	0.209795	undirected
Zm00001d010856	Novel06065	0.209721	undirected
Zm00001d034435	Zm00001d048421	0.209602	undirected
Zm00001d043730	Novel03681	0.209576	undirected
Zm00001d006796	Novel01023	0.209508	undirected
Zm00001d011755	Zm00001d004897	0.209485	undirected
Zm00001d028718	Zm00001d027740	0.209467	undirected
Zm00001d032519	Zm00001d046966	0.209458	undirected
Zm00001d034435	Novel05036	0.20937	undirected
Zm00001d007411	Zm00001d047567	0.209161	undirected
Zm00001d043730	Zm00001d010586	0.209047	undirected
Zm00001d028408	Zm00001d031773	0.208963	undirected
Novel03178	Novel06065	0.208894	undirected
Zm00001d034571	Zm00001d015405	0.208861	undirected
Zm00001d038449	Zm00001d005322	0.208308	undirected
Zm00001d034571	Zm00001d029835	0.208273	undirected
Zm00001d019704	Zm00001d031224	0.208259	undirected
Zm00001d034692	Zm00001d017486	0.208224	undirected
Zm00001d034571	Zm00001d003938	0.208202	undirected
Zm00001d019704	Novel05036	0.208138	undirected
Zm00001d034571	Zm00001d038449	0.208135	undirected
Zm00001d032519	Zm00001d002288	0.208103	undirected
Zm00001d027740	Zm00001d029349	0.208085	undirected
Zm00001d043730	Zm00001d013384	0.208065	undirected
Zm00001d019704	Zm00001d007876	0.208053	undirected
Zm00001d034692	Zm00001d000429	0.207923	undirected
Zm00001d034692	Zm00001d040613	0.207895	undirected
Zm00001d027740	Zm00001d013384	0.207685	undirected
Zm00001d017486	Zm00001d010586	0.20765	undirected
Zm00001d034571	Zm00001d004897	0.207613	undirected
Zm00001d032519	Novel02850	0.20758	undirected
Zm00001d029274	Zm00001d032519	0.207503	undirected
Zm00001d012293	Zm00001d017486	0.207381	undirected
Zm00001d007411	Zm00001d012120	0.207246	undirected
Zm00001d028408	Zm00001d007876	0.20716	undirected
Zm00001d007411	Zm00001d023387	0.207093	undirected
Zm00001d010856	Zm00001d002360	0.207033	undirected
Zm00001d024414	Zm00001d040613	0.20701	undirected
Zm00001d034435	Novel04400	0.206973	undirected
Zm00001d034571	Novel01248	0.206964	undirected
Zm00001d031773	Zm00001d010586	0.206918	undirected
Zm00001d034435	Zm00001d015406	0.206896	undirected
Zm00001d033990	Zm00001d012120	0.206882	undirected
Zm00001d024414	Zm00001d003938	0.206812	undirected
Zm00001d023387	Zm00001d040613	0.206786	undirected
Zm00001d034571	ENSRNA049477080	0.206766	undirected
Zm00001d043730	Zm00001d010120	0.206719	undirected
Zm00001d025434	Zm00001d016255	0.206665	undirected
Zm00001d052562	Zm00001d032519	0.206659	undirected
Zm00001d019704	Zm00001d031455	0.206502	undirected
Zm00001d011755	Zm00001d029349	0.206484	undirected
Zm00001d032519	Novel03812	0.206456	undirected
Zm00001d007411	Zm00001d005322	0.206436	undirected
Zm00001d027740	Zm00001d044608	0.206388	undirected
Zm00001d034571	Zm00001d029349	0.206334	undirected
Zm00001d007411	Zm00001d025229	0.206274	undirected
Zm00001d043730	Zm00001d031224	0.206166	undirected
Zm00001d010856	Zm00001d034844	0.206067	undirected
Zm00001d011755	Zm00001d048421	0.206053	undirected
Zm00001d011755	Zm00001d010540	0.206025	undirected
Zm00001d034692	Zm00001d013900	0.205983	undirected
Zm00001d034571	Zm00001d013384	0.205952	undirected
Zm00001d034435	Zm00001d017021	0.205923	undirected
Zm00001d034435	Zm00001d022303	0.205837	undirected
Zm00001d010856	Zm00001d004897	0.205755	undirected
Zm00001d028408	Zm00001d014205	0.205738	undirected
Zm00001d010856	Zm00001d029835	0.205677	undirected
Zm00001d032519	Zm00001d017021	0.205675	undirected
Zm00001d013900	Zm00001d037985	0.205675	undirected
Zm00001d034692	Zm00001d031773	0.205629	undirected
Zm00001d025229	Zm00001d019504	0.205579	undirected
Zm00001d034435	Zm00001d047567	0.205528	undirected
Zm00001d043730	Novel01304	0.205458	undirected
Zm00001d034692	Zm00001d038449	0.205376	undirected
Zm00001d022303	Zm00001d035505	0.205349	undirected
Zm00001d010856	Zm00001d038449	0.205166	undirected
Zm00001d043730	Zm00001d043812	0.204976	undirected
Zm00001d010856	Zm00001d015406	0.204962	undirected
Zm00001d032519	Novel03306	0.20489	undirected
Zm00001d012764	Zm00001d032519	0.204872	undirected
Zm00001d012764	Zm00001d015310	0.20487	undirected
Zm00001d039933	Zm00001d003939	0.204718	undirected
Zm00001d019704	Zm00001d044608	0.204704	undirected
Zm00001d043730	Zm00001d026670	0.20465	undirected
Zm00001d043730	Zm00001d016196	0.204644	undirected
Zm00001d011755	Novel01023	0.204477	undirected
Zm00001d043730	Zm00001d016098	0.204456	undirected
Zm00001d010856	Zm00001d031773	0.204316	undirected
Zm00001d019704	Zm00001d033990	0.204274	undirected
Zm00001d007411	Zm00001d015406	0.204249	undirected
Zm00001d007411	Zm00001d015404	0.204194	undirected
Zm00001d043730	Zm00001d038782	0.204191	undirected
Zm00001d052562	Zm00001d040613	0.204185	undirected
Zm00001d038449	Zm00001d013900	0.204162	undirected
Zm00001d034435	Zm00001d014205	0.204105	undirected
Zm00001d031773	Zm00001d049932	0.204096	undirected
Zm00001d028718	Zm00001d033990	0.204092	undirected
Zm00001d034435	Zm00001d005322	0.203978	undirected
Zm00001d011755	Zm00001d034571	0.203881	undirected
Zm00001d010856	Zm00001d017486	0.203778	undirected
Zm00001d028408	Novel02937	0.203718	undirected
Zm00001d010856	Zm00001d035000	0.20369	undirected
Zm00001d010856	Zm00001d015404	0.203606	undirected
Zm00001d043730	Zm00001d031233	0.203559	undirected
Zm00001d027740	Zm00001d003938	0.203537	undirected
Zm00001d034435	Zm00001d027832	0.203508	undirected
Zm00001d011755	Zm00001d022204	0.203442	undirected
Zm00001d043730	Zm00001d029511	0.203364	undirected
Zm00001d019704	Zm00001d048421	0.203323	undirected
Zm00001d034571	Zm00001d048421	0.203287	undirected
Zm00001d043730	Zm00001d013169	0.203139	undirected
Zm00001d038449	Novel06065	0.203078	undirected
Zm00001d038449	Zm00001d037985	0.203068	undirected
Zm00001d034571	Zm00001d017486	0.203034	undirected
Zm00001d038449	Zm00001d037988	0.202866	undirected
Zm00001d038449	Zm00001d048421	0.202799	undirected
Zm00001d011755	Zm00001d042445	0.202727	undirected
Zm00001d011755	Zm00001d010856	0.202628	undirected
Zm00001d012293	Zm00001d010586	0.20259	undirected
Zm00001d028718	Zm00001d017486	0.202388	undirected
Zm00001d010856	Novel02850	0.202317	undirected
Zm00001d043730	Zm00001d003938	0.202306	undirected
Zm00001d032519	Zm00001d048348	0.202102	undirected
Zm00001d034435	Zm00001d035505	0.201963	undirected
Zm00001d038449	Zm00001d039933	0.201902	undirected
Zm00001d011755	Zm00001d017021	0.201859	undirected
Novel03812	Zm00001d006796	0.201789	undirected
Zm00001d019704	Zm00001d022303	0.201777	undirected
Zm00001d011755	Zm00001d038449	0.201679	undirected
Zm00001d001993	Zm00001d040613	0.201596	undirected
Zm00001d043730	Zm00001d035505	0.201528	undirected
Zm00001d019704	Zm00001d038974	0.20152	undirected
Zm00001d010856	Zm00001d032572	0.201397	undirected
Zm00001d039933	Zm00001d048348	0.201382	undirected
Zm00001d010856	Zm00001d048421	0.201332	undirected
Zm00001d027740	Zm00001d010120	0.201306	undirected
Zm00001d022303	Zm00001d019504	0.201275	undirected
Zm00001d024414	Zm00001d045600	0.201262	undirected
Zm00001d007411	Zm00001d034692	0.201259	undirected
Zm00001d025229	Zm00001d025434	0.201225	undirected
Zm00001d025229	Zm00001d015310	0.2012	undirected
Zm00001d019504	Zm00001d044608	0.201118	undirected
Zm00001d038449	Zm00001d038974	0.201117	undirected
Zm00001d012764	Zm00001d015406	0.201088	undirected
Zm00001d011755	Novel03297	0.201076	undirected
Zm00001d034571	Zm00001d019256	0.201061	undirected
Zm00001d023387	Zm00001d019504	0.201054	undirected
Zm00001d010856	Zm00001d016098	0.201011	undirected
Zm00001d007411	Zm00001d039933	0.201007	undirected
Zm00001d012764	Zm00001d007411	0.200953	undirected
Zm00001d032519	Zm00001d022204	0.200884	undirected
Zm00001d025229	Zm00001d027740	0.200827	undirected
Zm00001d032519	Novel04647	0.200803	undirected
Zm00001d052562	Zm00001d027740	0.200767	undirected
Zm00001d028718	Zm00001d032519	0.200733	undirected
Zm00001d038449	Zm00001d031773	0.200587	undirected
Zm00001d043730	Zm00001d040026	0.200561	undirected
Zm00001d011755	Zm00001d041662	0.200453	undirected
Zm00001d011755	Zm00001d013169	0.200421	undirected
Zm00001d039933	Novel03812	0.200338	undirected
Zm00001d034692	Novel02850	0.200262	undirected
Zm00001d043730	Zm00001d001993	0.200257	undirected
Zm00001d025434	Zm00001d049932	0.200207	undirected
Zm00001d024414	Zm00001d017021	0.20018	undirected
Zm00001d028408	Zm00001d015310	0.200176	undirected
Zm00001d012764	Zm00001d048421	0.200165	undirected
Zm00001d034571	Zm00001d046490	0.200144	undirected
Novel03178	Novel01331	0.200128	undirected
Zm00001d034571	Zm00001d035505	0.200038	undirected
Zm00001d012120	Zm00001d031773	0.199966	undirected
Zm00001d034692	Zm00001d005322	0.19993	undirected
Zm00001d023387	Zm00001d049932	0.19992	undirected
Zm00001d011755	Zm00001d020590	0.199827	undirected
Zm00001d028408	Zm00001d038974	0.199769	undirected
Zm00001d010856	Zm00001d012120	0.199614	undirected
Zm00001d012764	Zm00001d025434	0.199565	undirected
Zm00001d033990	Zm00001d031455	0.199538	undirected
Zm00001d028408	Zm00001d019704	0.199537	undirected
Zm00001d011755	Novel04400	0.19952	undirected
Zm00001d025434	Zm00001d010586	0.199487	undirected
Zm00001d028718	Zm00001d019504	0.199473	undirected
Zm00001d043730	Zm00001d015405	0.19947	undirected
Zm00001d012293	Novel02850	0.199131	undirected
Zm00001d010856	Zm00001d046966	0.199088	undirected
Zm00001d019704	Novel06065	0.199086	undirected
Zm00001d039933	Zm00001d025434	0.198901	undirected
Zm00001d034571	Zm00001d044608	0.198896	undirected
Zm00001d034571	Zm00001d043812	0.198885	undirected
Novel03178	Zm00001d003938	0.198788	undirected
Zm00001d012293	Zm00001d031773	0.198686	undirected
Zm00001d027740	Zm00001d039933	0.198672	undirected
Zm00001d034571	Zm00001d010120	0.198652	undirected
Zm00001d031773	Zm00001d031455	0.198646	undirected
Zm00001d034692	Zm00001d015405	0.198614	undirected
Zm00001d012293	Zm00001d023387	0.198582	undirected
Zm00001d034571	Novel03681	0.19858	undirected
Zm00001d012764	Zm00001d019504	0.198553	undirected
Zm00001d033990	Zm00001d013900	0.198549	undirected
Zm00001d032519	Zm00001d049932	0.198423	undirected
Zm00001d019504	Zm00001d039936	0.198272	undirected
Zm00001d019504	Zm00001d010586	0.198013	undirected
Zm00001d012764	Novel03812	0.197906	undirected
Zm00001d010856	Novel05036	0.197882	undirected
Zm00001d011755	Novel04647	0.197846	undirected
Zm00001d019704	Zm00001d022204	0.197828	undirected
Zm00001d022303	Zm00001d040613	0.1978	undirected
Zm00001d007411	Zm00001d045436	0.197794	undirected
Zm00001d043730	Novel00432	0.197705	undirected
Zm00001d034571	Zm00001d034190	0.19766	undirected
Zm00001d027740	Zm00001d043812	0.197543	undirected
Zm00001d024414	Zm00001d029349	0.197531	undirected
Zm00001d034571	Zm00001d040026	0.197506	undirected
Zm00001d019504	Zm00001d039933	0.197486	undirected
Zm00001d007411	Novel02850	0.197467	undirected
Zm00001d028408	Zm00001d010586	0.197425	undirected
Novel03178	Novel02850	0.197394	undirected
Zm00001d011755	Zm00001d025434	0.197329	undirected
Zm00001d025229	Zm00001d010586	0.197328	undirected
Zm00001d012764	Zm00001d007876	0.197325	undirected
Zm00001d043730	Zm00001d051216	0.197321	undirected
Zm00001d028408	Zm00001d012764	0.197269	undirected
Zm00001d028408	Zm00001d013900	0.197262	undirected
Zm00001d010856	Zm00001d007411	0.19726	undirected
Zm00001d011755	Zm00001d046490	0.197258	undirected
Zm00001d024414	Zm00001d037985	0.197186	undirected
Zm00001d012120	Zm00001d010586	0.197108	undirected
Zm00001d027740	Novel03812	0.197096	undirected
Zm00001d012764	Zm00001d025229	0.197079	undirected
Zm00001d043730	Zm00001d013550	0.196943	undirected
Zm00001d029274	Zm00001d007876	0.196852	undirected
Zm00001d038449	Zm00001d020590	0.196814	undirected
Zm00001d027740	Zm00001d039936	0.196813	undirected
Zm00001d028408	Zm00001d049932	0.196762	undirected
Zm00001d034435	Zm00001d034692	0.196643	undirected
Zm00001d039933	Zm00001d017021	0.19663	undirected
Zm00001d033990	Zm00001d022459	0.196573	undirected
Zm00001d043730	Zm00001d003939	0.196557	undirected
Zm00001d034435	Zm00001d045600	0.196503	undirected
Novel04647	Zm00001d037985	0.196417	undirected
Zm00001d034571	Zm00001d024414	0.196358	undirected
Zm00001d032519	Zm00001d043180	0.196327	undirected
Zm00001d034692	Zm00001d016694	0.196318	undirected
Zm00001d034435	Zm00001d003938	0.196148	undirected
Zm00001d027740	Zm00001d017021	0.196124	undirected
Zm00001d037637	Zm00001d040613	0.196004	undirected
Zm00001d028408	Zm00001d023387	0.195899	undirected
Zm00001d011755	Zm00001d019925	0.195874	undirected
Zm00001d034692	Zm00001d015404	0.195799	undirected
Zm00001d029274	Zm00001d003939	0.195764	undirected
Zm00001d043730	Zm00001d045600	0.19567	undirected
Zm00001d019704	Novel04400	0.195553	undirected
Zm00001d034435	Zm00001d016694	0.195525	undirected
Zm00001d019704	Zm00001d049932	0.195477	undirected
Zm00001d032519	Zm00001d015405	0.195398	undirected
Zm00001d038449	Zm00001d017486	0.195368	undirected
Zm00001d012764	Zm00001d029274	0.195329	undirected
Zm00001d028718	Zm00001d019704	0.195275	undirected
Zm00001d007411	Zm00001d034844	0.19526	undirected
Zm00001d012293	Zm00001d019504	0.19521	undirected
Zm00001d032519	Zm00001d024414	0.195199	undirected
Zm00001d027740	Zm00001d020268	0.195197	undirected
Zm00001d039933	Novel01023	0.195162	undirected
Zm00001d012293	Zm00001d049932	0.195158	undirected
Zm00001d052562	Zm00001d019504	0.195091	undirected
Zm00001d028408	Zm00001d039933	0.194995	undirected
Zm00001d012764	Zm00001d039933	0.19498	undirected
Zm00001d019704	Zm00001d034844	0.194884	undirected
Zm00001d032519	Zm00001d003938	0.194792	undirected
Zm00001d043730	Zm00001d015349	0.194679	undirected
Novel03178	Zm00001d003939	0.194668	undirected
Zm00001d012293	Zm00001d032519	0.194622	undirected
Zm00001d034435	Zm00001d042445	0.194614	undirected
Zm00001d029052	Zm00001d043730	0.194605	undirected
Zm00001d011755	Zm00001d039933	0.194561	undirected
Zm00001d012764	Zm00001d027740	0.194551	undirected
Zm00001d010856	Zm00001d017021	0.194379	undirected
Zm00001d034435	ENSRNA049477741	0.194354	undirected
Zm00001d010856	Zm00001d003938	0.194341	undirected
Novel03178	Novel03812	0.194236	undirected
Novel03178	Zm00001d048421	0.194231	undirected
Zm00001d027740	Zm00001d002288	0.194225	undirected
Zm00001d011755	Zm00001d019704	0.194134	undirected
Zm00001d013900	Zm00001d015405	0.194031	undirected
Zm00001d034692	Zm00001d048421	0.193999	undirected
Zm00001d028408	Zm00001d004897	0.193963	undirected
Zm00001d023387	Zm00001d032519	0.193941	undirected
Zm00001d007411	Zm00001d048421	0.193939	undirected
Zm00001d028718	Zm00001d012120	0.193842	undirected
Zm00001d011755	Zm00001d019504	0.193841	undirected
Zm00001d037637	Zm00001d019504	0.193829	undirected
Zm00001d034571	Zm00001d007411	0.193651	undirected
Zm00001d036866	Zm00001d012764	0.193643	undirected
Zm00001d038449	Novel02850	0.193625	undirected
Zm00001d027740	Zm00001d035505	0.193553	undirected
Zm00001d010856	Zm00001d015405	0.193548	undirected
Zm00001d034571	Zm00001d023601	0.193536	undirected
Zm00001d032519	Zm00001d003939	0.193533	undirected
Novel03178	ENSRNA049477741	0.193521	undirected
Zm00001d010856	Zm00001d007876	0.19349	undirected
Zm00001d036866	Zm00001d006796	0.193449	undirected
Zm00001d012764	Zm00001d003939	0.193402	undirected
Zm00001d007411	Zm00001d010586	0.193382	undirected
Zm00001d038449	Zm00001d015406	0.193356	undirected
Novel03178	Novel01023	0.193347	undirected
Zm00001d029052	Zm00001d003939	0.193303	undirected
Zm00001d038449	Zm00001d045436	0.193281	undirected
Zm00001d028718	Zm00001d031773	0.19308	undirected
Zm00001d024414	Zm00001d048421	0.193022	undirected
Zm00001d012293	Zm00001d031455	0.192977	undirected
Zm00001d034571	Novel01023	0.192976	undirected
Zm00001d037637	Zm00001d025434	0.192892	undirected
Zm00001d011755	Zm00001d045600	0.192879	undirected
Zm00001d027740	Zm00001d013169	0.192852	undirected
Zm00001d034571	Zm00001d013169	0.192789	undirected
Zm00001d019504	Zm00001d031224	0.192774	undirected
Zm00001d012293	Zm00001d025434	0.192709	undirected
Zm00001d028408	Zm00001d025229	0.192704	undirected
Zm00001d034571	Zm00001d020268	0.192593	undirected
Zm00001d007411	Zm00001d031455	0.192585	undirected
Zm00001d028408	Zm00001d038449	0.192557	undirected
Zm00001d033990	Zm00001d043912	0.19244	undirected
Zm00001d043730	Zm00001d044608	0.192358	undirected
Zm00001d010856	Zm00001d029511	0.192321	undirected
Zm00001d034571	Zm00001d001081	0.192286	undirected
Zm00001d023387	Zm00001d031455	0.192285	undirected
Zm00001d043730	Zm00001d010785	0.192209	undirected
Zm00001d029052	Zm00001d039933	0.192123	undirected
Zm00001d034435	Zm00001d035559	0.192121	undirected
Zm00001d012293	Zm00001d007411	0.191962	undirected
Zm00001d031773	Zm00001d015405	0.191916	undirected
Zm00001d036866	Zm00001d007411	0.191889	undirected
Zm00001d051216	Zm00001d040613	0.191877	undirected
Zm00001d052562	Zm00001d022089	0.191866	undirected
Zm00001d036866	Zm00001d025229	0.191776	undirected
Zm00001d011755	Zm00001d015406	0.191756	undirected
Zm00001d012293	Zm00001d015310	0.19171	undirected
Zm00001d028718	Zm00001d005322	0.191657	undirected
Zm00001d043730	Zm00001d025205	0.191646	undirected
Zm00001d025229	Zm00001d031773	0.19151	undirected
Zm00001d029274	Zm00001d015310	0.191455	undirected
Zm00001d019704	Zm00001d010586	0.191452	undirected
Zm00001d001993	Zm00001d003938	0.191435	undirected
Zm00001d034571	Zm00001d038782	0.191401	undirected
Zm00001d007411	Zm00001d048348	0.191334	undirected
Zm00001d023387	Zm00001d022459	0.191248	undirected
Zm00001d049932	Zm00001d016255	0.191237	undirected
Zm00001d029274	Zm00001d048421	0.191115	undirected
Zm00001d012293	Zm00001d014205	0.191103	undirected
Zm00001d028718	Zm00001d025434	0.1911	undirected
Zm00001d006796	Novel04647	0.1911	undirected
Zm00001d028718	Zm00001d013900	0.191081	undirected
Novel03178	Novel04400	0.191064	undirected
Novel03178	Novel04209	0.191038	undirected
Zm00001d013900	Zm00001d010586	0.190987	undirected
Zm00001d027740	Zm00001d049932	0.190952	undirected
Zm00001d037637	Zm00001d027740	0.190934	undirected
Zm00001d043730	Zm00001d009468	0.190897	undirected
Zm00001d010856	Zm00001d013494	0.190854	undirected
Zm00001d012764	Novel02850	0.190803	undirected
Zm00001d019504	Novel04400	0.190785	undirected
Zm00001d012120	Zm00001d049932	0.190754	undirected
Zm00001d034435	Zm00001d043180	0.19073	undirected
Zm00001d024414	Novel04400	0.190703	undirected
Zm00001d023387	Zm00001d025229	0.190695	undirected
Zm00001d007411	Zm00001d041662	0.190666	undirected
Zm00001d033897	Zm00001d040613	0.190663	undirected
Zm00001d010856	Zm00001d044608	0.190635	undirected
Zm00001d028718	Zm00001d019925	0.190633	undirected
Zm00001d012764	Novel03306	0.190609	undirected
Zm00001d037637	Zm00001d043730	0.19053	undirected
Zm00001d010856	Zm00001d002288	0.190468	undirected
Zm00001d022303	Novel04400	0.190418	undirected
Zm00001d032519	Zm00001d029349	0.190343	undirected
Zm00001d012293	Zm00001d013900	0.190297	undirected
Zm00001d011755	Zm00001d005322	0.190289	undirected
Zm00001d012764	Zm00001d017486	0.190262	undirected
Zm00001d011755	Zm00001d013550	0.190188	undirected
Zm00001d022303	Zm00001d025434	0.190178	undirected
Zm00001d025434	Zm00001d044608	0.190125	undirected
Zm00001d034435	Zm00001d004897	0.190078	undirected
Zm00001d010856	Zm00001d029349	0.190033	undirected
Novel03178	Novel05036	0.189916	undirected
Zm00001d043730	Zm00001d033612	0.189905	undirected
Zm00001d022303	Zm00001d006796	0.189879	undirected
Zm00001d013900	Zm00001d049932	0.189847	undirected
Zm00001d043730	Zm00001d046467	0.189705	undirected
Zm00001d034571	Zm00001d016098	0.189684	undirected
Zm00001d037637	Zm00001d015406	0.189617	undirected
Zm00001d022303	Zm00001d017021	0.189595	undirected
Zm00001d036866	Zm00001d029274	0.189583	undirected
Zm00001d011755	Zm00001d003939	0.189579	undirected
Zm00001d019704	Zm00001d037637	0.189559	undirected
Zm00001d011755	Novel02850	0.189538	undirected
Novel03812	Zm00001d003939	0.189521	undirected
Zm00001d010856	Novel02937	0.189454	undirected
Zm00001d034435	Novel00616	0.189417	undirected
Zm00001d028408	Zm00001d015404	0.189364	undirected
Zm00001d011755	Zm00001d031233	0.189343	undirected
Novel03178	Zm00001d019925	0.189342	undirected
Zm00001d052562	Zm00001d015310	0.189327	undirected
Zm00001d037637	Zm00001d032519	0.189305	undirected
Zm00001d038449	Zm00001d017021	0.189274	undirected
Zm00001d034571	Novel02771	0.18927	undirected
Zm00001d025229	Zm00001d022459	0.189237	undirected
Zm00001d023387	Zm00001d002360	0.189208	undirected
Zm00001d006796	Zm00001d003939	0.189198	undirected
Zm00001d031773	Zm00001d037985	0.189187	undirected
Zm00001d052562	Zm00001d007411	0.189187	undirected
Zm00001d024414	Zm00001d006796	0.189142	undirected
Zm00001d034435	Zm00001d046966	0.189138	undirected
Zm00001d034435	Novel02850	0.189115	undirected
Zm00001d034571	Zm00001d013494	0.1891	undirected
Zm00001d011755	Zm00001d007876	0.18907	undirected
Zm00001d028718	Novel05036	0.189055	undirected
Zm00001d011755	Zm00001d038990	0.188983	undirected
Zm00001d034571	Zm00001d048121	0.188885	undirected
Zm00001d011755	Novel05036	0.188822	undirected
Zm00001d027740	Zm00001d016098	0.18878	undirected
Zm00001d034692	Zm00001d022459	0.188761	undirected
Zm00001d029274	Zm00001d048348	0.18873	undirected
Zm00001d012120	Zm00001d005322	0.188708	undirected
Zm00001d028408	Zm00001d015406	0.188698	undirected
Zm00001d028408	Novel02850	0.188666	undirected
Zm00001d012293	Zm00001d012120	0.188646	undirected
Zm00001d043730	Novel01331	0.188603	undirected
Zm00001d012293	Zm00001d022459	0.188572	undirected
Zm00001d019704	Zm00001d016255	0.18857	undirected
Zm00001d052562	Zm00001d039933	0.18855	undirected
Zm00001d038449	Zm00001d009382	0.188462	undirected
Zm00001d043730	Zm00001d042973	0.188377	undirected
Zm00001d031773	Zm00001d016255	0.188372	undirected
Zm00001d034435	Zm00001d007411	0.188342	undirected
Zm00001d034571	Novel02937	0.188304	undirected
Zm00001d032519	Zm00001d033990	0.188288	undirected
Zm00001d011755	Zm00001d035505	0.188268	undirected
Zm00001d012293	Zm00001d025229	0.188254	undirected
Zm00001d033990	Zm00001d027740	0.188223	undirected
Zm00001d034692	Novel06065	0.188005	undirected
Zm00001d025229	Zm00001d049932	0.187802	undirected
Zm00001d028408	Zm00001d012120	0.187766	undirected
Zm00001d043730	Novel01170	0.187751	undirected
Zm00001d011755	Zm00001d010120	0.187737	undirected
Zm00001d043730	Zm00001d021688	0.187655	undirected
Zm00001d010856	Zm00001d033612	0.187651	undirected
Zm00001d036866	Zm00001d028408	0.187603	undirected
Novel03178	Novel03297	0.187555	undirected
Novel03178	Zm00001d027740	0.187538	undirected
Zm00001d038449	Zm00001d019925	0.187532	undirected
Zm00001d025229	Zm00001d002360	0.187471	undirected
Zm00001d034571	Zm00001d007876	0.187395	undirected
Zm00001d032519	Zm00001d031224	0.18737	undirected
Zm00001d011755	Zm00001d043180	0.187288	undirected
Novel03178	Zm00001d026670	0.18728	undirected
Zm00001d012764	Novel01023	0.187269	undirected
Zm00001d010856	Zm00001d031224	0.187262	undirected
Zm00001d010856	Zm00001d025229	0.187236	undirected
Zm00001d010856	Novel04400	0.187207	undirected
Zm00001d036866	Zm00001d008241	0.187131	undirected
Zm00001d037637	Zm00001d031773	0.18712	undirected
Zm00001d012764	Zm00001d038449	0.187084	undirected
Zm00001d025229	Zm00001d016098	0.187046	undirected
Zm00001d011755	Novel00616	0.187046	undirected
Zm00001d028718	Zm00001d015406	0.187036	undirected
Zm00001d012293	Zm00001d019704	0.186975	undirected
Zm00001d036866	Zm00001d043730	0.186972	undirected
Zm00001d007411	Zm00001d016255	0.18694	undirected
Zm00001d012293	Zm00001d027740	0.186933	undirected
Zm00001d034571	Zm00001d002360	0.186892	undirected
Zm00001d052562	Novel02850	0.186876	undirected
Zm00001d038449	Zm00001d015404	0.186848	undirected
Zm00001d033990	Zm00001d008241	0.186834	undirected
Zm00001d034571	GRMZM5G870438	0.186744	undirected
Novel03178	Novel01248	0.186719	undirected
Zm00001d036866	Zm00001d039933	0.186703	undirected
Zm00001d007411	Zm00001d037985	0.18664	undirected
Zm00001d028718	Zm00001d034692	0.186626	undirected
Zm00001d034571	Zm00001d025229	0.186594	undirected
Zm00001d027740	Zm00001d040026	0.186548	undirected
Zm00001d036866	Zm00001d040613	0.186522	undirected
Zm00001d032519	Novel04400	0.18646	undirected
Zm00001d034435	Zm00001d046490	0.186459	undirected
Zm00001d011755	Novel01304	0.186403	undirected
Zm00001d019504	Zm00001d002288	0.1864	undirected
Zm00001d012764	Zm00001d047567	0.1864	undirected
Zm00001d012120	Zm00001d037985	0.186341	undirected
Zm00001d019704	Zm00001d046966	0.186322	undirected
Zm00001d034571	Zm00001d043709	0.186301	undirected
Zm00001d034571	Zm00001d044177	0.186255	undirected
Novel03178	Zm00001d016196	0.186106	undirected
Novel03178	Zm00001d042056	0.186019	undirected
Zm00001d032519	Zm00001d010586	0.185909	undirected
Zm00001d028408	Zm00001d047567	0.185874	undirected
Zm00001d043730	Zm00001d015777	0.185757	undirected
Zm00001d010856	Zm00001d013550	0.185743	undirected
Zm00001d011755	Novel03178	0.185723	undirected
Zm00001d032519	Zm00001d013550	0.185708	undirected
Zm00001d028718	Zm00001d007411	0.185621	undirected
Zm00001d012764	Zm00001d019704	0.185583	undirected
Zm00001d010856	Zm00001d013384	0.185567	undirected
Zm00001d019704	Zm00001d029366	0.18547	undirected
Zm00001d034692	Zm00001d020590	0.185435	undirected
Zm00001d036866	Zm00001d033990	0.185405	undirected
Zm00001d012764	Zm00001d031773	0.185394	undirected
Zm00001d033990	Zm00001d015310	0.185322	undirected
Zm00001d019504	Novel04647	0.185256	undirected
Zm00001d038449	Zm00001d012120	0.185225	undirected
Zm00001d029052	Zm00001d040613	0.185143	undirected
Zm00001d043730	Zm00001d031455	0.185123	undirected
Zm00001d028408	Zm00001d005322	0.185105	undirected
Zm00001d028718	Zm00001d041662	0.185104	undirected
Zm00001d051216	Zm00001d006796	0.185033	undirected
Zm00001d028408	Zm00001d016255	0.18503	undirected
Zm00001d012293	Zm00001d028408	0.185019	undirected
Zm00001d024414	Zm00001d029835	0.185012	undirected
Zm00001d034692	Zm00001d047567	0.185008	undirected
Zm00001d034692	Zm00001d037988	0.185008	undirected
Novel03178	Zm00001d027076	0.184918	undirected
Zm00001d023387	Zm00001d031773	0.184867	undirected
Zm00001d042922	Zm00001d033990	0.184847	undirected
Zm00001d007411	Zm00001d037637	0.184799	undirected
Zm00001d019704	Zm00001d025229	0.184775	undirected
Zm00001d007411	Zm00001d029274	0.18477	undirected
Zm00001d011755	Zm00001d034002	0.184769	undirected
Zm00001d012120	Zm00001d022459	0.184752	undirected
Zm00001d034692	Novel04400	0.184751	undirected
Zm00001d024414	Zm00001d035505	0.184737	undirected
Zm00001d011755	Zm00001d037249	0.184732	undirected
Zm00001d043730	Zm00001d008241	0.18471	undirected
Zm00001d025434	Zm00001d033625	0.184702	undirected
Zm00001d028408	Zm00001d048421	0.18465	undirected
Zm00001d027740	Zm00001d045600	0.184606	undirected
Zm00001d028718	Zm00001d010586	0.184457	undirected
Zm00001d023387	Zm00001d025434	0.184454	undirected
Zm00001d043730	Zm00001d033897	0.184419	undirected
Zm00001d010856	Zm00001d033990	0.184402	undirected
Zm00001d039933	Zm00001d003938	0.184303	undirected
Zm00001d034571	Zm00001d034844	0.184285	undirected
Novel03178	Zm00001d015406	0.184279	undirected
Zm00001d012764	Zm00001d010856	0.184239	undirected
Zm00001d011755	Zm00001d034692	0.184229	undirected
Zm00001d034571	Zm00001d037637	0.18422	undirected
Zm00001d011755	Zm00001d035559	0.184178	undirected
Zm00001d034435	Novel01023	0.184154	undirected
Zm00001d034435	Zm00001d017486	0.184116	undirected
Novel03178	Zm00001d019199	0.184034	undirected
Zm00001d011755	ENSRNA049477741	0.184009	undirected
Zm00001d038449	Zm00001d037637	0.184003	undirected
Zm00001d034435	Zm00001d016098	0.183996	undirected
Zm00001d052562	Zm00001d025434	0.18396	undirected
Zm00001d027740	Zm00001d031233	0.183925	undirected
Zm00001d032519	Novel03681	0.183908	undirected
Zm00001d025229	Zm00001d045436	0.18388	undirected
Zm00001d032519	Zm00001d010540	0.183741	undirected
Zm00001d027740	Novel03306	0.183709	undirected
Zm00001d039933	Novel04647	0.183647	undirected
Zm00001d037637	Zm00001d015310	0.183628	undirected
Zm00001d010856	Zm00001d044177	0.183574	undirected
Zm00001d037637	Zm00001d019925	0.183558	undirected
Zm00001d006796	Zm00001d029349	0.183539	undirected
Zm00001d010856	Zm00001d052519	0.18346	undirected
Zm00001d012120	Zm00001d027832	0.183454	undirected
Zm00001d028408	Zm00001d010856	0.183453	undirected
Zm00001d012293	Zm00001d028718	0.183434	undirected
Zm00001d052562	Novel04400	0.183426	undirected
Zm00001d028408	Zm00001d034571	0.183411	undirected
Zm00001d028718	Novel04400	0.183401	undirected
Zm00001d036866	Zm00001d017486	0.1834	undirected
Zm00001d010856	Zm00001d037637	0.183355	undirected
Zm00001d037637	Zm00001d017486	0.183338	undirected
Zm00001d036866	Zm00001d032519	0.183315	undirected
Zm00001d043730	Zm00001d038990	0.183285	undirected
Zm00001d038449	Zm00001d003938	0.183245	undirected
Zm00001d038449	Zm00001d046966	0.183231	undirected
Zm00001d028408	Zm00001d034692	0.183164	undirected
Zm00001d034571	Zm00001d034002	0.183152	undirected
Zm00001d025434	Zm00001d017021	0.183144	undirected
Zm00001d034571	Zm00001d047674	0.183127	undirected
Zm00001d031773	Zm00001d007876	0.183122	undirected
Zm00001d028408	Zm00001d031455	0.183118	undirected
Zm00001d034435	Novel03297	0.183064	undirected
Zm00001d011755	Novel05499	0.183027	undirected
Zm00001d032519	Zm00001d044608	0.183018	undirected
Zm00001d039933	Zm00001d037985	0.183017	undirected
Zm00001d037637	Zm00001d037985	0.182967	undirected
Zm00001d043730	Zm00001d049011	0.182956	undirected
Zm00001d010856	Zm00001d013402	0.182856	undirected
Zm00001d010856	Zm00001d028718	0.182739	undirected
Zm00001d033990	Zm00001d002360	0.182716	undirected
Novel03178	Zm00001d006796	0.18269	undirected
Zm00001d028408	Zm00001d034844	0.182676	undirected
Zm00001d028408	Zm00001d037637	0.182638	undirected
Zm00001d024414	Zm00001d019925	0.182581	undirected
Zm00001d010856	Zm00001d019256	0.182562	undirected
Zm00001d012764	Zm00001d017021	0.182522	undirected
Zm00001d007411	Zm00001d020590	0.182413	undirected
Novel03178	Zm00001d032519	0.182349	undirected
Zm00001d019504	Zm00001d033625	0.18229	undirected
Zm00001d029052	Zm00001d006796	0.182287	undirected
Zm00001d019704	Zm00001d043180	0.182279	undirected
Zm00001d010856	Novel01023	0.182225	undirected
Zm00001d034571	Zm00001d032130	0.182185	undirected
Zm00001d034571	Zm00001d033612	0.182149	undirected
Zm00001d011755	Zm00001d032572	0.182134	undirected
Zm00001d012764	Novel06065	0.182133	undirected
Zm00001d025229	Zm00001d039933	0.182127	undirected
Zm00001d027740	Zm00001d034002	0.182096	undirected
Zm00001d034571	Novel03178	0.182008	undirected
Zm00001d034435	Zm00001d013384	0.181946	undirected
Zm00001d029274	Novel06065	0.181924	undirected
Zm00001d034571	ENSRNA049477077	0.18192	undirected
Zm00001d017486	Zm00001d037985	0.181884	undirected
Zm00001d027740	Zm00001d031455	0.181821	undirected
Novel03178	Zm00001d039933	0.181772	undirected
Zm00001d034435	Zm00001d013169	0.181704	undirected
Zm00001d034692	Zm00001d029366	0.181649	undirected
Zm00001d019704	Zm00001d039933	0.181622	undirected
Zm00001d034435	Zm00001d033612	0.18152	undirected
Zm00001d012293	Zm00001d034571	0.181488	undirected
Zm00001d032519	Zm00001d031233	0.181481	undirected
Zm00001d017486	Zm00001d016255	0.181421	undirected
Novel03178	Novel02500	0.18135	undirected
Zm00001d034571	Novel03812	0.181304	undirected
Zm00001d033990	Zm00001d045436	0.181245	undirected
Zm00001d012120	Zm00001d013900	0.181243	undirected
Zm00001d022303	Novel01023	0.181182	undirected
Zm00001d023387	Zm00001d019704	0.181166	undirected
Zm00001d034435	Zm00001d040026	0.181131	undirected
Zm00001d028408	Zm00001d041662	0.181131	undirected
Zm00001d028408	Zm00001d045436	0.181095	undirected
Zm00001d019504	Zm00001d016098	0.18109	undirected
Zm00001d010856	ENSRNA049477741	0.181055	undirected
Zm00001d034571	Novel02632	0.181052	undirected
Zm00001d034571	Zm00001d045600	0.181004	undirected
Zm00001d043730	Zm00001d014443	0.180996	undirected
Novel03178	Zm00001d048121	0.180994	undirected
Zm00001d012293	Zm00001d015404	0.180961	undirected
Zm00001d025229	Zm00001d027832	0.180952	undirected
Zm00001d028718	Zm00001d015404	0.180951	undirected
Zm00001d010856	Novel03297	0.180946	undirected
Zm00001d038449	Zm00001d015405	0.180867	undirected
Zm00001d033990	Zm00001d005322	0.180695	undirected
Zm00001d019504	Zm00001d017021	0.180667	undirected
Zm00001d032519	Zm00001d029511	0.180623	undirected
Zm00001d011755	Novel03812	0.180558	undirected
Zm00001d012293	Zm00001d012764	0.180547	undirected
Zm00001d034435	Zm00001d045436	0.180447	undirected
Novel00432	Zm00001d048984	0.180425	undirected
Zm00001d032519	Zm00001d016098	0.18035	undirected
Zm00001d001993	Zm00001d006796	0.180338	undirected
Zm00001d037637	Zm00001d047567	0.18031	undirected
Zm00001d022303	Zm00001d045600	0.180236	undirected
Zm00001d023387	Zm00001d008812	0.180203	undirected
Zm00001d043730	GRMZM5G870438	0.180191	undirected
Zm00001d032519	Zm00001d043812	0.18017	undirected
Zm00001d032519	ENSRNA049477741	0.180169	undirected
Zm00001d032519	Zm00001d048121	0.180163	undirected
Zm00001d010856	Novel03681	0.180151	undirected
Zm00001d011755	Zm00001d017207	0.180016	undirected
Zm00001d019704	Zm00001d010540	0.180002	undirected
Zm00001d034571	Zm00001d017021	0.179976	undirected
Zm00001d043730	Zm00001d035070	0.179906	undirected
Zm00001d034571	Zm00001d025465	0.17984	undirected
Zm00001d034571	Novel04088	0.179787	undirected
Zm00001d034692	ENSRNA049477741	0.179767	undirected
Zm00001d037637	Zm00001d006796	0.179757	undirected
Zm00001d036866	Zm00001d048421	0.179742	undirected
Zm00001d028718	Zm00001d016098	0.179685	undirected
Zm00001d052562	Zm00001d034571	0.179565	undirected
Zm00001d012764	Zm00001d033990	0.179486	undirected
Zm00001d019704	Zm00001d016098	0.179448	undirected
Zm00001d017486	Zm00001d015405	0.179435	undirected
Zm00001d029274	Zm00001d004897	0.179417	undirected
Zm00001d038449	Zm00001d033990	0.179253	undirected
Zm00001d006796	Novel00432	0.179238	undirected
Zm00001d034571	Zm00001d031233	0.179235	undirected
Zm00001d027740	Zm00001d003939	0.17922	undirected
Zm00001d012293	Zm00001d015406	0.179198	undirected
Zm00001d028718	Zm00001d022459	0.179186	undirected
Zm00001d032519	Novel01304	0.17917	undirected
Zm00001d007411	Zm00001d008241	0.179164	undirected
Zm00001d034435	Zm00001d032572	0.17912	undirected
Novel00432	Novel02632	0.179052	undirected
Zm00001d025229	Zm00001d048421	0.179036	undirected
Zm00001d010856	Zm00001d035505	0.179002	undirected
Zm00001d052562	Zm00001d048421	0.178967	undirected
Zm00001d012764	Zm00001d034844	0.178925	undirected
Zm00001d025229	Zm00001d013900	0.178916	undirected
Zm00001d017486	Zm00001d044608	0.178906	undirected
Zm00001d029274	Zm00001d017021	0.178877	undirected
Zm00001d038449	Zm00001d003939	0.178807	undirected
Zm00001d051216	Zm00001d015310	0.178766	undirected
Zm00001d007411	Zm00001d015405	0.178722	undirected
Zm00001d024414	Zm00001d013169	0.178721	undirected
Zm00001d032519	Zm00001d013384	0.178672	undirected
Zm00001d025229	Zm00001d008812	0.178648	undirected
Zm00001d034692	Zm00001d043180	0.178641	undirected
Zm00001d010856	Zm00001d039933	0.178631	undirected
Zm00001d025434	Zm00001d016098	0.178627	undirected
Zm00001d034692	Zm00001d033990	0.178577	undirected
Zm00001d011755	Zm00001d014205	0.178555	undirected
Zm00001d034571	Zm00001d013402	0.178541	undirected
Zm00001d034571	Zm00001d052519	0.178494	undirected
Zm00001d038449	Zm00001d034844	0.178487	undirected
Zm00001d025229	Zm00001d012120	0.178456	undirected
Novel03178	Novel04965	0.178437	undirected
Zm00001d019704	Novel03681	0.178428	undirected
Zm00001d034571	Zm00001d033990	0.178427	undirected
Zm00001d037637	Zm00001d012120	0.178384	undirected
Zm00001d032519	Zm00001d025205	0.178336	undirected
Zm00001d012764	Zm00001d041662	0.178327	undirected
Zm00001d037637	Zm00001d013900	0.178308	undirected
Zm00001d052562	Novel00432	0.178278	undirected
Zm00001d029274	Zm00001d027740	0.178205	undirected
Zm00001d038449	Novel04400	0.178136	undirected
Zm00001d034435	Zm00001d022459	0.17807	undirected
Zm00001d007411	Zm00001d002288	0.178056	undirected
Zm00001d006796	Zm00001d015777	0.178042	undirected
Zm00001d037637	Zm00001d048421	0.178027	undirected
Zm00001d028718	Zm00001d045436	0.177978	undirected
Zm00001d012120	Novel04400	0.177968	undirected
Zm00001d052562	Zm00001d038449	0.177944	undirected
Zm00001d027740	Zm00001d038782	0.17793	undirected
Zm00001d034692	Zm00001d002360	0.177917	undirected
Zm00001d022303	Zm00001d013169	0.177903	undirected
Zm00001d010856	Zm00001d045600	0.177877	undirected
Zm00001d007411	Novel06065	0.177863	undirected
Zm00001d023387	Zm00001d027740	0.177839	undirected
Zm00001d031773	Zm00001d039933	0.177835	undirected
Zm00001d034692	Zm00001d045031	0.177792	undirected
Zm00001d034571	Zm00001d029366	0.177769	undirected
Zm00001d037637	Zm00001d025229	0.177719	undirected
Zm00001d034571	Zm00001d012764	0.177703	undirected
Zm00001d033990	Zm00001d008812	0.177635	undirected
Zm00001d032519	Zm00001d026670	0.177629	undirected
Zm00001d010856	Zm00001d043709	0.17758	undirected
Zm00001d033990	Zm00001d047973	0.177533	undirected
Zm00001d034435	Zm00001d015405	0.177488	undirected
Zm00001d034571	Zm00001d039933	0.177429	undirected
Zm00001d019704	Novel04647	0.177399	undirected
Novel03178	Zm00001d037985	0.177346	undirected
Zm00001d012120	Zm00001d031455	0.177309	undirected
Zm00001d032519	Zm00001d014443	0.177282	undirected
Zm00001d006796	Zm00001d004213	0.177207	undirected
Zm00001d019704	Zm00001d003938	0.177134	undirected
Zm00001d007411	Zm00001d009382	0.177129	undirected
Zm00001d039933	Zm00001d017486	0.177124	undirected
Novel03178	Zm00001d031233	0.177049	undirected
Zm00001d034571	Zm00001d046091	0.177037	undirected
Zm00001d028408	Zm00001d048348	0.177018	undirected
Zm00001d037637	Novel02850	0.177001	undirected
Zm00001d034571	Zm00001d047352	0.176969	undirected
Zm00001d010856	Zm00001d043180	0.176963	undirected
Zm00001d052562	Novel02562	0.176926	undirected
Zm00001d012764	Zm00001d048348	0.176883	undirected
Zm00001d027740	Zm00001d046091	0.176803	undirected
Zm00001d012764	Zm00001d023387	0.176754	undirected
Zm00001d034571	Zm00001d014443	0.176731	undirected
Zm00001d043730	Zm00001d004213	0.176671	undirected
Zm00001d038449	Zm00001d022204	0.176661	undirected
Zm00001d018298	Zm00001d033990	0.176617	undirected
Zm00001d036866	Zm00001d004213	0.176562	undirected
Zm00001d022303	Zm00001d013384	0.176551	undirected
Zm00001d034571	Zm00001d010785	0.176525	undirected
Zm00001d034692	Zm00001d012120	0.176516	undirected
Zm00001d027740	Zm00001d033612	0.176514	undirected
Zm00001d019504	Zm00001d015777	0.176456	undirected
Zm00001d034435	Novel02937	0.176433	undirected
Zm00001d034435	Zm00001d039933	0.176337	undirected
Zm00001d012764	Zm00001d013900	0.176293	undirected
Zm00001d043730	Zm00001d036676	0.176271	undirected
Zm00001d034571	Zm00001d008076	0.176269	undirected
Novel03178	Zm00001d025465	0.176266	undirected
Zm00001d034571	Zm00001d051901	0.17624	undirected
Zm00001d011755	Zm00001d013900	0.176221	undirected
Zm00001d011755	Zm00001d012764	0.176152	undirected
Zm00001d038449	Zm00001d048348	0.17614	undirected
Zm00001d024414	Zm00001d039933	0.176132	undirected
Zm00001d007411	Zm00001d003939	0.176129	undirected
Zm00001d011755	Zm00001d027691	0.176115	undirected
Zm00001d007411	Zm00001d015777	0.176105	undirected
Zm00001d019504	Zm00001d048348	0.176064	undirected
Zm00001d011755	Zm00001d014481	0.176037	undirected
Novel03178	Zm00001d040016	0.17602	undirected
Zm00001d036866	Zm00001d012293	0.176018	undirected
Zm00001d031773	Zm00001d039936	0.176015	undirected
Zm00001d036866	Novel01011	0.176008	undirected
Zm00001d034571	Zm00001d041005	0.176002	undirected
Zm00001d027740	Zm00001d049011	0.175996	undirected
Zm00001d033990	Zm00001d027832	0.175964	undirected
Novel00432	Novel04647	0.175949	undirected
Zm00001d011755	Zm00001d050320	0.175923	undirected
Novel03178	Novel01912	0.175911	undirected
Zm00001d043730	Novel02632	0.175793	undirected
Zm00001d028718	Zm00001d013402	0.175785	undirected
Zm00001d012293	Zm00001d034692	0.175754	undirected
Zm00001d024414	Zm00001d013384	0.175687	undirected
Zm00001d007411	Zm00001d016694	0.175683	undirected
Zm00001d024414	Zm00001d046966	0.175667	undirected
Zm00001d011755	Zm00001d016098	0.175617	undirected
Zm00001d034435	Zm00001d024414	0.175567	undirected
Zm00001d032519	Zm00001d015777	0.175496	undirected
Zm00001d027740	Zm00001d015777	0.175454	undirected
Zm00001d039933	Zm00001d021688	0.175448	undirected
Zm00001d027740	Zm00001d042973	0.17543	undirected
Novel03178	Zm00001d000930	0.175374	undirected
Zm00001d027740	Zm00001d010586	0.175352	undirected
Zm00001d011755	Zm00001d027832	0.175343	undirected
Zm00001d043730	Zm00001d052579	0.175327	undirected
Zm00001d010856	Zm00001d024414	0.175281	undirected
Zm00001d034571	Zm00001d002288	0.175277	undirected
Zm00001d012764	Zm00001d028718	0.175266	undirected
Zm00001d012293	Zm00001d022089	0.175214	undirected
Zm00001d011755	Zm00001d043302	0.175199	undirected
Zm00001d024414	Zm00001d033612	0.175197	undirected
Zm00001d012764	Zm00001d003938	0.175178	undirected
Zm00001d028718	Zm00001d037637	0.17493	undirected
Zm00001d036866	Zm00001d023387	0.174913	undirected
Zm00001d025229	Zm00001d002288	0.174913	undirected
Zm00001d034571	Zm00001d042211	0.17486	undirected
Zm00001d012293	Zm00001d002360	0.174856	undirected
Zm00001d025434	Zm00001d015777	0.174822	undirected
Zm00001d025229	Zm00001d007876	0.174817	undirected
Zm00001d038449	Zm00001d022303	0.174799	undirected
Zm00001d043730	Zm00001d020790	0.174798	undirected
Zm00001d010856	Zm00001d010540	0.174785	undirected
Zm00001d010856	Zm00001d032130	0.17475	undirected
Zm00001d032519	Zm00001d027691	0.174734	undirected
Zm00001d043730	Zm00001d008812	0.174718	undirected
Zm00001d012293	Zm00001d034844	0.174705	undirected
Zm00001d012764	Zm00001d002288	0.174675	undirected
Novel03178	Zm00001d009382	0.174658	undirected
Zm00001d004213	Zm00001d003939	0.174656	undirected
Zm00001d012293	Zm00001d037637	0.174639	undirected
Zm00001d034571	Novel06156	0.174593	undirected
Zm00001d011755	Zm00001d019256	0.174527	undirected
Zm00001d012764	Zm00001d004897	0.174507	undirected
Zm00001d028718	Zm00001d049932	0.174483	undirected
Zm00001d043730	Zm00001d047352	0.174464	undirected
Zm00001d024414	Zm00001d043302	0.174419	undirected
Zm00001d010856	Zm00001d043812	0.17438	undirected
Zm00001d043730	Zm00001d020268	0.174377	undirected
Zm00001d043730	Zm00001d025465	0.174282	undirected
Zm00001d012293	Zm00001d045436	0.174265	undirected
Zm00001d031773	Novel04400	0.17425	undirected
Zm00001d034435	Zm00001d034002	0.174239	undirected
Zm00001d012764	Novel03178	0.174163	undirected
Zm00001d038449	Novel04647	0.174153	undirected
Zm00001d011755	Zm00001d033612	0.174126	undirected
Zm00001d034692	Novel00616	0.174087	undirected
Zm00001d010856	Zm00001d038974	0.174049	undirected
Zm00001d032519	Zm00001d016196	0.174038	undirected
Novel03812	Zm00001d017021	0.174003	undirected
Zm00001d007411	Novel03306	0.173984	undirected
Zm00001d028718	Zm00001d027832	0.173952	undirected
Novel00432	Novel04088	0.173933	undirected
Zm00001d043730	Novel04209	0.173926	undirected
Zm00001d012293	Zm00001d008812	0.173905	undirected
Zm00001d019704	Zm00001d015777	0.173898	undirected
Zm00001d019504	Zm00001d003938	0.173866	undirected
Zm00001d034571	Novel01331	0.173859	undirected
Zm00001d028718	Zm00001d009382	0.173824	undirected
Zm00001d028718	Zm00001d025229	0.173819	undirected
Zm00001d037637	Zm00001d009382	0.173809	undirected
Zm00001d010856	Zm00001d013409	0.173786	undirected
Zm00001d018298	Zm00001d043730	0.173745	undirected
Zm00001d033990	Zm00001d048073	0.173702	undirected
Zm00001d027740	Zm00001d016196	0.17369	undirected
Zm00001d032519	Zm00001d010120	0.173633	undirected
Zm00001d019704	Zm00001d013402	0.173572	undirected
Zm00001d022303	Zm00001d033612	0.173549	undirected
Zm00001d052562	Zm00001d019704	0.173541	undirected
Zm00001d011755	Zm00001d007411	0.173481	undirected
Zm00001d034571	Zm00001d049932	0.173481	undirected
Zm00001d038449	Zm00001d029835	0.173461	undirected
Zm00001d034692	Zm00001d039936	0.173441	undirected
Zm00001d012293	Zm00001d027832	0.173429	undirected
Zm00001d017486	Zm00001d015777	0.173407	undirected
Zm00001d051216	Zm00001d003939	0.173344	undirected
Zm00001d028718	Zm00001d031455	0.173301	undirected
Zm00001d029052	Zm00001d015310	0.173285	undirected
Zm00001d011755	Zm00001d042056	0.173264	undirected
Zm00001d012120	Zm00001d002360	0.173232	undirected
Zm00001d028718	Zm00001d048421	0.173225	undirected
Zm00001d034571	Zm00001d042056	0.173144	undirected
Zm00001d023387	Zm00001d043912	0.173103	undirected
Zm00001d029052	Zm00001d032519	0.173037	undirected
Zm00001d010856	Zm00001d049932	0.17302	undirected
Zm00001d037637	Zm00001d043180	0.172954	undirected
Zm00001d034571	Zm00001d011118	0.172951	undirected
Zm00001d034692	Zm00001d049932	0.172943	undirected
Zm00001d034435	Zm00001d013900	0.172846	undirected
Zm00001d036866	Zm00001d019504	0.172842	undirected
Zm00001d034571	Zm00001d028998	0.172829	undirected
Zm00001d036866	Zm00001d017021	0.172788	undirected
Zm00001d022303	Zm00001d016098	0.172769	undirected
Zm00001d028718	Zm00001d003938	0.172745	undirected
Zm00001d036866	Zm00001d010586	0.172732	undirected
Zm00001d018298	Zm00001d006796	0.172723	undirected
Novel03178	Zm00001d033710	0.172696	undirected
Zm00001d025229	Zm00001d005322	0.172669	undirected
Zm00001d034571	Zm00001d020925	0.172583	undirected
Zm00001d034435	Zm00001d010540	0.172511	undirected
Zm00001d018298	Zm00001d010586	0.17246	undirected
Zm00001d034571	Zm00001d049011	0.172369	undirected
Zm00001d052562	Zm00001d012764	0.172368	undirected
Zm00001d011755	Zm00001d043812	0.172348	undirected
Zm00001d034571	Zm00001d052579	0.172339	undirected
Zm00001d011755	Zm00001d037637	0.172285	undirected
Zm00001d033990	Zm00001d007876	0.172256	undirected
Zm00001d037637	Zm00001d005322	0.172198	undirected
Zm00001d034692	Zm00001d037637	0.172143	undirected
Zm00001d031773	Zm00001d044608	0.17204	undirected
Zm00001d036866	Novel03306	0.17197	undirected
Zm00001d052562	Zm00001d017486	0.171951	undirected
Zm00001d018298	Zm00001d008812	0.171949	undirected
Zm00001d028408	Zm00001d029274	0.171935	undirected
Zm00001d034571	Zm00001d027076	0.171917	undirected
Zm00001d032519	Zm00001d031455	0.171893	undirected
Zm00001d034692	Novel02937	0.171874	undirected
Novel04647	Novel02632	0.171836	undirected
Zm00001d038449	Zm00001d002288	0.171814	undirected
Zm00001d034692	Zm00001d010586	0.171711	undirected
Zm00001d034571	Zm00001d039936	0.171694	undirected
Zm00001d032519	Zm00001d036676	0.171669	undirected
Zm00001d022303	Zm00001d003938	0.17164	undirected
Zm00001d042922	Zm00001d010586	0.171636	undirected
Zm00001d012764	Zm00001d037985	0.171596	undirected
Novel03178	Zm00001d052579	0.171594	undirected
Zm00001d019704	Zm00001d032130	0.17157	undirected
Zm00001d038449	Zm00001d025229	0.171562	undirected
Zm00001d034571	Zm00001d046467	0.171498	undirected
Zm00001d012293	Zm00001d005322	0.171477	undirected
Novel03178	Zm00001d029835	0.171461	undirected
Zm00001d011755	Zm00001d029274	0.171418	undirected
Zm00001d034692	Zm00001d044608	0.171413	undirected
Zm00001d023387	Zm00001d013900	0.17141	undirected
Zm00001d034692	Zm00001d045436	0.171356	undirected
Zm00001d034435	Zm00001d031773	0.171235	undirected
Zm00001d025229	Zm00001d015777	0.171208	undirected
Zm00001d012764	Zm00001d026670	0.171175	undirected
Zm00001d043730	Novel02771	0.171137	undirected
Zm00001d011755	Zm00001d022459	0.171132	undirected
Zm00001d048292	Zm00001d040613	0.171091	undirected
Zm00001d034571	Zm00001d001993	0.171062	undirected
Novel03178	Novel03306	0.171057	undirected
Zm00001d043730	Zm00001d011782	0.171012	undirected
Zm00001d019704	Zm00001d017021	0.171008	undirected
Zm00001d023387	Zm00001d016255	0.171005	undirected
Zm00001d025229	Zm00001d047567	0.17099	undirected
Zm00001d023387	Zm00001d027832	0.170973	undirected
Zm00001d027740	Zm00001d038990	0.17094	undirected
Zm00001d034692	Zm00001d025229	0.170922	undirected
Zm00001d024414	Novel01023	0.170912	undirected
Zm00001d052562	Zm00001d028408	0.170909	undirected
Zm00001d029274	Zm00001d047567	0.170884	undirected
Zm00001d034571	Zm00001d038974	0.170884	undirected
Zm00001d007411	Zm00001d019925	0.170852	undirected
Zm00001d052562	Zm00001d026037	0.170757	undirected
Zm00001d012764	Zm00001d037637	0.170753	undirected
Zm00001d036866	Zm00001d003939	0.170727	undirected
Zm00001d010856	Zm00001d010120	0.170696	undirected
Zm00001d039933	Zm00001d004213	0.170658	undirected
Zm00001d010856	Zm00001d010586	0.170639	undirected
Zm00001d012764	Zm00001d010586	0.170617	undirected
Zm00001d011755	Novel03681	0.170608	undirected
Zm00001d029274	Zm00001d038449	0.1706	undirected
Zm00001d023387	Novel02850	0.170565	undirected
Zm00001d029274	Zm00001d025434	0.1705	undirected
Zm00001d019504	Novel01023	0.17042	undirected
Zm00001d034571	Zm00001d045031	0.17039	undirected
Zm00001d037637	Zm00001d003938	0.170361	undirected
Zm00001d019704	ENSRNA049477741	0.170333	undirected
Zm00001d038449	Zm00001d016098	0.1703	undirected
Novel03178	Zm00001d024414	0.17028	undirected
Zm00001d007411	Zm00001d008812	0.170279	undirected
Zm00001d012764	Zm00001d008241	0.1702	undirected
Zm00001d036866	Zm00001d025434	0.170197	undirected
Zm00001d012764	Zm00001d019925	0.170162	undirected
Zm00001d011755	Zm00001d016196	0.170135	undirected
Zm00001d038449	Zm00001d049932	0.17013	undirected
Zm00001d036866	Zm00001d015406	0.170048	undirected
Zm00001d011755	Zm00001d052562	0.17004	undirected
Novel03178	Zm00001d022700	0.169983	undirected
Novel03178	Zm00001d017021	0.16998	undirected
Zm00001d042922	Zm00001d040613	0.169942	undirected
Zm00001d006796	Zm00001d010120	0.16991	undirected
Zm00001d010856	Zm00001d039936	0.169787	undirected
Zm00001d007411	Zm00001d017021	0.169725	undirected
Zm00001d043730	Novel03711	0.16961	undirected
Zm00001d012764	Zm00001d022459	0.1696	undirected
Zm00001d023387	Zm00001d012120	0.169599	undirected
Zm00001d034435	Zm00001d037637	0.169577	undirected
Zm00001d036866	Zm00001d048348	0.169552	undirected
Zm00001d023387	Zm00001d015310	0.169534	undirected
Zm00001d032519	Zm00001d051216	0.169528	undirected
Zm00001d012293	Zm00001d010856	0.16951	undirected
Zm00001d043730	Zm00001d007079	0.169474	undirected
Zm00001d028408	Zm00001d008812	0.16945	undirected
Zm00001d033990	Zm00001d047567	0.169409	undirected
Zm00001d012764	Zm00001d049932	0.169397	undirected
Zm00001d027740	Zm00001d048348	0.169383	undirected
Zm00001d042922	Zm00001d008812	0.169351	undirected
Zm00001d028718	Novel06065	0.169346	undirected
Zm00001d012120	Zm00001d016098	0.169331	undirected
Zm00001d010856	Zm00001d027691	0.169316	undirected
Zm00001d007411	Zm00001d037988	0.169252	undirected
Zm00001d034435	Zm00001d034801	0.1692	undirected
Zm00001d034571	Zm00001d042973	0.169194	undirected
Zm00001d029274	Zm00001d019504	0.169138	undirected
Zm00001d025229	Zm00001d017021	0.169095	undirected
Zm00001d032519	Zm00001d042973	0.169065	undirected
Zm00001d010856	Zm00001d034801	0.169052	undirected
Novel03178	Zm00001d046966	0.169028	undirected
Zm00001d025434	Novel04647	0.169026	undirected
Zm00001d028718	Zm00001d020590	0.168998	undirected
Zm00001d043730	Zm00001d043407	0.168981	undirected
Zm00001d007411	Zm00001d025205	0.168948	undirected
Zm00001d029274	Novel03306	0.168914	undirected
Zm00001d034435	Novel03178	0.168909	undirected
Novel03178	Zm00001d033897	0.168904	undirected
Zm00001d028718	Zm00001d023387	0.168884	undirected
Zm00001d020888	Zm00001d040613	0.168875	undirected
Zm00001d019704	Zm00001d029835	0.168875	undirected
Zm00001d034435	Zm00001d002360	0.168835	undirected
Zm00001d052562	Zm00001d014205	0.168803	undirected
Zm00001d043730	Zm00001d024213	0.168797	undirected
Zm00001d033990	Zm00001d048292	0.168673	undirected
Zm00001d052562	Zm00001d015406	0.168671	undirected
Zm00001d032519	Zm00001d035505	0.168661	undirected
Zm00001d029052	Zm00001d048421	0.168632	undirected
Zm00001d034692	Zm00001d029511	0.16863	undirected
Zm00001d028408	Zm00001d015777	0.168627	undirected
Zm00001d025434	Zm00001d003938	0.168626	undirected
Zm00001d032519	Zm00001d033625	0.168592	undirected
Zm00001d018298	Zm00001d043912	0.168592	undirected
Zm00001d012764	Zm00001d029835	0.168589	undirected
Zm00001d006796	Zm00001d044608	0.168587	undirected
Zm00001d012293	Zm00001d043912	0.168475	undirected
Zm00001d001993	Zm00001d003939	0.168459	undirected
Zm00001d019504	Zm00001d042973	0.168458	undirected
Zm00001d010856	Zm00001d028998	0.168442	undirected
Zm00001d023387	Zm00001d015406	0.168434	undirected
Zm00001d010856	Zm00001d013169	0.168399	undirected
Zm00001d034435	Zm00001d043709	0.168383	undirected
Zm00001d028408	Zm00001d008241	0.168371	undirected
Zm00001d019704	Zm00001d002288	0.168349	undirected
Zm00001d019704	Zm00001d027691	0.168348	undirected
Novel03178	Zm00001d041662	0.16834	undirected
Zm00001d007411	Zm00001d016098	0.16829	undirected
Zm00001d028408	Zm00001d028718	0.168256	undirected
Zm00001d010856	Zm00001d045031	0.168239	undirected
Zm00001d011755	Zm00001d013494	0.16823	undirected
Zm00001d034692	Novel01248	0.168221	undirected
Zm00001d036866	Zm00001d022089	0.168221	undirected
Zm00001d012293	Zm00001d048292	0.168173	undirected
Zm00001d039148	Zm00001d003938	0.168161	undirected
Zm00001d011755	Zm00001d045436	0.168149	undirected
Zm00001d032519	Zm00001d026042	0.168142	undirected
Zm00001d012764	Zm00001d012120	0.168131	undirected
Zm00001d011755	Novel03306	0.168128	undirected
Zm00001d033990	Zm00001d015777	0.168124	undirected
Zm00001d029052	Novel06065	0.168072	undirected
Zm00001d019704	Zm00001d040026	0.168063	undirected
Zm00001d024414	Zm00001d003939	0.168002	undirected
Zm00001d012293	Zm00001d013402	0.167998	undirected
Zm00001d024414	ENSRNA049477741	0.167992	undirected
Zm00001d036866	Zm00001d038449	0.167988	undirected
Zm00001d038449	Zm00001d015777	0.167965	undirected
Zm00001d036866	Novel03812	0.167946	undirected
Novel03178	Zm00001d000429	0.167946	undirected
Zm00001d037637	Zm00001d039933	0.167943	undirected
Zm00001d037637	Zm00001d033990	0.167897	undirected
Zm00001d028718	Zm00001d037985	0.167859	undirected
Zm00001d034571	Zm00001d013409	0.167854	undirected
Novel03178	Zm00001d046467	0.167818	undirected
Zm00001d012293	Zm00001d016098	0.167787	undirected
Zm00001d032519	Zm00001d001993	0.167783	undirected
Zm00001d029274	Zm00001d004213	0.167777	undirected
Zm00001d034571	Zm00001d045164	0.167757	undirected
Novel03178	Zm00001d045600	0.167692	undirected
Zm00001d011755	Zm00001d019250	0.167671	undirected
Zm00001d033990	Zm00001d002288	0.167669	undirected
Zm00001d012764	Zm00001d048121	0.167656	undirected
Novel03812	Novel01023	0.167649	undirected
Zm00001d039933	Zm00001d013900	0.167624	undirected
Zm00001d031773	Zm00001d008812	0.167543	undirected
Zm00001d011755	Zm00001d013409	0.167487	undirected
Novel03178	ENSRNA049477080	0.167481	undirected
Zm00001d025229	Zm00001d031455	0.167479	undirected
Novel03178	Zm00001d043180	0.16746	undirected
Zm00001d011755	Zm00001d034190	0.167455	undirected
Zm00001d037637	Zm00001d049932	0.167451	undirected
Zm00001d037637	Novel06065	0.167437	undirected
Zm00001d024414	Zm00001d016098	0.167369	undirected
Zm00001d019704	Novel01248	0.167352	undirected
Zm00001d006796	Zm00001d013384	0.167336	undirected
Zm00001d032519	Zm00001d013169	0.167324	undirected
Novel03178	Novel02632	0.167263	undirected
Novel04647	Zm00001d029349	0.16726	undirected
Zm00001d012764	Zm00001d034692	0.167242	undirected
Zm00001d025434	Zm00001d048348	0.167233	undirected
Zm00001d032519	Zm00001d015349	0.167177	undirected
Zm00001d034435	Zm00001d029366	0.167132	undirected
Zm00001d010856	Zm00001d014443	0.16712	undirected
Zm00001d037637	Zm00001d022459	0.167117	undirected
Zm00001d043730	Zm00001d032130	0.167074	undirected
Zm00001d034571	Zm00001d035945	0.167069	undirected
Zm00001d048292	Zm00001d025229	0.167054	undirected
Zm00001d034435	Zm00001d046091	0.16702	undirected
Zm00001d034571	Novel00432	0.167019	undirected
Zm00001d027740	Zm00001d033625	0.166973	undirected
Zm00001d038449	Zm00001d024414	0.166884	undirected
Zm00001d033990	Zm00001d048421	0.16685	undirected
Zm00001d027740	Zm00001d010785	0.166839	undirected
Zm00001d034571	Novel01170	0.166835	undirected
Zm00001d043730	Zm00001d043302	0.16683	undirected
Zm00001d031773	Zm00001d015777	0.166821	undirected
Zm00001d036866	Zm00001d049932	0.16681	undirected
Zm00001d038449	Novel01023	0.166771	undirected
Zm00001d036866	Zm00001d037249	0.166748	undirected
Zm00001d011755	Zm00001d031773	0.166678	undirected
Zm00001d010856	Novel04647	0.166676	undirected
Zm00001d043730	Zm00001d042144	0.16666	undirected
Zm00001d010856	Zm00001d031455	0.166623	undirected
Zm00001d011755	Zm00001d016694	0.166588	undirected
Zm00001d043730	Zm00001d040016	0.166508	undirected
Zm00001d034571	Zm00001d003939	0.166496	undirected
Zm00001d048292	Zm00001d010586	0.166467	undirected
Zm00001d011755	Zm00001d002288	0.166461	undirected
Zm00001d034571	Zm00001d026670	0.166433	undirected
Zm00001d007411	Novel04400	0.16643	undirected
Zm00001d034692	Zm00001d031224	0.166417	undirected
Zm00001d034571	Zm00001d041711	0.166399	undirected
Zm00001d034435	Zm00001d013550	0.166394	undirected
Zm00001d028408	Zm00001d015405	0.166389	undirected
Novel03178	Novel04647	0.166366	undirected
Zm00001d028718	Novel01248	0.166336	undirected
Zm00001d019504	Zm00001d015349	0.166315	undirected
Zm00001d001993	Zm00001d039933	0.166258	undirected
Zm00001d036866	Zm00001d031773	0.16623	undirected
Zm00001d048292	Zm00001d017486	0.166178	undirected
Zm00001d011755	Novel01930	0.16616	undirected
Zm00001d012293	Zm00001d041662	0.166149	undirected
Zm00001d028408	Zm00001d003939	0.166135	undirected
Zm00001d038449	Zm00001d043180	0.166135	undirected
Zm00001d037637	Zm00001d001993	0.166134	undirected
Novel03178	GRMZM5G870438	0.166134	undirected
Zm00001d034571	Zm00001d040028	0.166096	undirected
Zm00001d001993	Novel02632	0.166093	undirected
Zm00001d036866	Zm00001d028718	0.166069	undirected
Zm00001d034435	Zm00001d012764	0.166047	undirected
Zm00001d018298	Zm00001d040613	0.166017	undirected
Zm00001d052562	Zm00001d017021	0.166011	undirected
Zm00001d028718	Zm00001d015777	0.165987	undirected
Zm00001d013900	Zm00001d044608	0.165955	undirected
Zm00001d012764	Zm00001d043709	0.165949	undirected
Zm00001d034571	Zm00001d031455	0.165946	undirected
Zm00001d034435	Zm00001d031224	0.165932	undirected
Zm00001d033990	Zm00001d019925	0.165913	undirected
Zm00001d037637	Zm00001d017021	0.165872	undirected
Zm00001d051216	Zm00001d003938	0.165859	undirected
Zm00001d034571	Zm00001d020790	0.165853	undirected
Zm00001d043730	Zm00001d016570	0.165798	undirected
Zm00001d034692	Zm00001d040026	0.165786	undirected
Zm00001d011755	Zm00001d000216	0.165758	undirected
Zm00001d032519	Zm00001d040026	0.16571	undirected
Zm00001d007411	Zm00001d046966	0.165653	undirected
Zm00001d010856	Zm00001d011118	0.165648	undirected
Zm00001d011755	Zm00001d040026	0.165644	undirected
Zm00001d019504	Zm00001d003939	0.165641	undirected
Zm00001d012120	Zm00001d045436	0.165475	undirected
Zm00001d032519	Zm00001d038782	0.165475	undirected
Zm00001d011755	Zm00001d006364	0.165471	undirected
Zm00001d032519	Zm00001d045600	0.165465	undirected
Zm00001d023387	Zm00001d048292	0.165436	undirected
Zm00001d043730	Zm00001d034002	0.165434	undirected
Zm00001d031773	Zm00001d016098	0.165431	undirected
Zm00001d028408	Novel06065	0.165387	undirected
Zm00001d011755	Zm00001d022741	0.165374	undirected
Zm00001d029052	Zm00001d029274	0.165366	undirected
Zm00001d018298	Zm00001d017486	0.16536	undirected
Zm00001d043730	Novel01912	0.165307	undirected
Zm00001d007411	Zm00001d043912	0.1653	undirected
Novel03178	Zm00001d022303	0.165292	undirected
Zm00001d010856	Zm00001d029366	0.165285	undirected
Zm00001d027740	Zm00001d046467	0.16526	undirected
Zm00001d034571	Zm00001d022700	0.165182	undirected
Zm00001d020888	Zm00001d043730	0.165166	undirected
Zm00001d028718	Zm00001d008812	0.165161	undirected
Zm00001d027740	Zm00001d016255	0.165144	undirected
Zm00001d006796	Zm00001d015405	0.165137	undirected
Zm00001d025229	Zm00001d008241	0.165131	undirected
Zm00001d037637	Novel04647	0.165091	undirected
Zm00001d037637	Novel01023	0.165042	undirected
Zm00001d029274	Zm00001d025205	0.165036	undirected
Zm00001d037637	Novel04400	0.165018	undirected
Zm00001d036866	Zm00001d015310	0.164952	undirected
Zm00001d006796	Zm00001d036676	0.16494	undirected
Zm00001d010856	Zm00001d034002	0.16488	undirected
Zm00001d027740	Novel01331	0.164859	undirected
Zm00001d023387	Zm00001d015404	0.16481	undirected
Zm00001d036866	Zm00001d013402	0.164763	undirected
Zm00001d006796	Zm00001d045600	0.164738	undirected
Zm00001d034435	Zm00001d028408	0.164695	undirected
Zm00001d033990	Zm00001d039933	0.164695	undirected
Zm00001d027740	Zm00001d020925	0.164635	undirected
Zm00001d034435	Zm00001d015404	0.164613	undirected
Zm00001d052562	Zm00001d041662	0.164605	undirected
Zm00001d010856	Zm00001d031233	0.164592	undirected
Zm00001d023387	Zm00001d034844	0.164591	undirected
Zm00001d043730	Zm00001d039936	0.16456	undirected
Zm00001d032519	Zm00001d008241	0.164559	undirected
Zm00001d052562	Zm00001d010856	0.164537	undirected
Novel03178	Novel01304	0.164535	undirected
Zm00001d034435	Zm00001d044177	0.164501	undirected
Zm00001d010586	Zm00001d015777	0.164493	undirected
Zm00001d036866	Zm00001d027740	0.164469	undirected
Zm00001d034435	Novel01248	0.164466	undirected
Zm00001d032519	Zm00001d045164	0.164442	undirected
Zm00001d034692	Zm00001d029349	0.164409	undirected
Zm00001d033990	Zm00001d015349	0.164367	undirected
Zm00001d034571	Zm00001d016196	0.164336	undirected
Zm00001d024414	Zm00001d010540	0.164265	undirected
Zm00001d007411	Novel00616	0.164243	undirected
Zm00001d020888	Zm00001d006796	0.164226	undirected
Zm00001d028718	Zm00001d034844	0.164186	undirected
Zm00001d034435	Zm00001d019256	0.16417	undirected
Zm00001d013900	Zm00001d016255	0.164165	undirected
Zm00001d034571	Zm00001d011782	0.164156	undirected
Zm00001d019704	Novel06156	0.16414	undirected
Zm00001d011755	Zm00001d001081	0.164136	undirected
Zm00001d036866	Novel02850	0.164128	undirected
Zm00001d012764	Zm00001d009382	0.164096	undirected
Zm00001d036866	Zm00001d016098	0.164079	undirected
Zm00001d012764	Zm00001d013402	0.164076	undirected
Zm00001d025229	Zm00001d003939	0.164072	undirected
Zm00001d010856	Zm00001d015777	0.164062	undirected
Zm00001d007411	Zm00001d052519	0.163979	undirected
Zm00001d034435	Zm00001d029511	0.163942	undirected
Zm00001d034571	Novel02562	0.16392	undirected
Zm00001d019504	Novel00432	0.163903	undirected
Zm00001d051216	Zm00001d039933	0.163881	undirected
Zm00001d037637	Zm00001d048121	0.163818	undirected
Zm00001d010856	Zm00001d010785	0.163799	undirected
Zm00001d027740	Zm00001d009468	0.163743	undirected
Zm00001d010856	Zm00001d023387	0.163702	undirected
Zm00001d027740	Zm00001d015349	0.163701	undirected
Zm00001d011755	Zm00001d039108	0.163701	undirected
Novel03178	Zm00001d045164	0.163679	undirected
Zm00001d011755	Novel02937	0.163652	undirected
Zm00001d007411	Zm00001d043240	0.163638	undirected
Zm00001d034571	Zm00001d010586	0.16363	undirected
Zm00001d034571	Novel01304	0.163629	undirected
Zm00001d031985	Zm00001d040613	0.163627	undirected
Zm00001d011755	Zm00001d044177	0.163589	undirected
Zm00001d034571	Zm00001d038990	0.163588	undirected
Zm00001d027740	Novel00432	0.163583	undirected
Zm00001d032519	Zm00001d039936	0.163575	undirected
Novel03178	Novel01175	0.16348	undirected
Zm00001d007411	Zm00001d048292	0.163443	undirected
Zm00001d033990	Zm00001d003939	0.163435	undirected
Zm00001d010856	Novel06156	0.163432	undirected
Zm00001d038449	Zm00001d010586	0.163372	undirected
Zm00001d029052	Zm00001d043709	0.16337	undirected
Zm00001d036866	Zm00001d041662	0.163363	undirected
Zm00001d038449	Zm00001d016255	0.163355	undirected
Zm00001d011755	Zm00001d023418	0.163335	undirected
Novel03178	Zm00001d010540	0.163308	undirected
Zm00001d034571	Zm00001d015349	0.163304	undirected
Novel00432	Zm00001d003939	0.1633	undirected
Zm00001d037637	Zm00001d010586	0.163286	undirected
Zm00001d023387	Zm00001d037637	0.163247	undirected
Zm00001d043730	Zm00001d039148	0.163225	undirected
Zm00001d019504	Novel03812	0.163222	undirected
Zm00001d012764	Zm00001d029052	0.163216	undirected
Zm00001d036866	Zm00001d002288	0.163183	undirected
Zm00001d029274	Zm00001d033990	0.163158	undirected
Zm00001d036866	Zm00001d052562	0.163124	undirected
Zm00001d036866	Zm00001d014205	0.163104	undirected
Novel03178	Zm00001d029349	0.163086	undirected
Zm00001d029274	Novel02850	0.16306	undirected
Zm00001d011755	Zm00001d028408	0.163058	undirected
Zm00001d010856	Novel03178	0.163053	undirected
Zm00001d034571	Zm00001d009468	0.163011	undirected
Zm00001d034435	Zm00001d028718	0.162972	undirected
Zm00001d036866	Zm00001d029052	0.162968	undirected
Zm00001d012764	Zm00001d016098	0.162948	undirected
Zm00001d043730	Zm00001d043912	0.16294	undirected
Zm00001d052562	Zm00001d003939	0.162927	undirected
Zm00001d024414	Zm00001d034002	0.162914	undirected
Zm00001d039933	Novel00432	0.16291	undirected
Novel03178	Zm00001d043812	0.162861	undirected
Zm00001d027740	Zm00001d001993	0.162837	undirected
Zm00001d034435	Zm00001d006364	0.162837	undirected
Zm00001d011755	Zm00001d023601	0.162785	undirected
Zm00001d010856	Zm00001d046091	0.16277	undirected
Zm00001d033990	Novel03306	0.162756	undirected
Zm00001d032519	Zm00001d033612	0.162719	undirected
Zm00001d033990	Zm00001d038974	0.162703	undirected
Novel04647	Zm00001d003939	0.162669	undirected
Zm00001d025434	Zm00001d003939	0.162636	undirected
Novel03178	Zm00001d047567	0.16262	undirected
Zm00001d028408	Zm00001d016694	0.162617	undirected
Zm00001d031985	Zm00001d003938	0.162604	undirected
Zm00001d011755	Zm00001d027573	0.162582	undirected
Zm00001d043730	Zm00001d008076	0.162582	undirected
Zm00001d010856	Zm00001d048121	0.162557	undirected
Zm00001d038449	Zm00001d013550	0.162549	undirected
Zm00001d034692	Zm00001d029835	0.162525	undirected
Zm00001d028718	Zm00001d039933	0.162514	undirected
Novel03178	Zm00001d021688	0.162503	undirected
Zm00001d019704	Zm00001d010120	0.162482	undirected
Zm00001d025434	Novel01023	0.162461	undirected
Zm00001d037637	Novel03812	0.162433	undirected
Zm00001d028718	Zm00001d044608	0.162407	undirected
Novel03178	Zm00001d019704	0.162405	undirected
Zm00001d018298	Zm00001d015777	0.16239	undirected
Zm00001d001993	Zm00001d052579	0.162365	undirected
Zm00001d024414	Zm00001d022303	0.16236	undirected
Zm00001d039148	Zm00001d015310	0.162359	undirected
Zm00001d032519	Zm00001d016255	0.162352	undirected
Zm00001d012764	Zm00001d015777	0.162331	undirected
Zm00001d012293	Zm00001d044608	0.162294	undirected
Zm00001d011755	Zm00001d046467	0.162256	undirected
Zm00001d028718	Zm00001d029511	0.162159	undirected
Zm00001d052562	Zm00001d004213	0.162156	undirected
Zm00001d019704	Zm00001d008812	0.162156	undirected
Zm00001d027740	GRMZM5G870438	0.162152	undirected
Zm00001d022303	Zm00001d017486	0.16215	undirected
Zm00001d052562	Zm00001d033990	0.162142	undirected
Zm00001d034571	Zm00001d033407	0.162117	undirected
Zm00001d012764	Zm00001d016196	0.162053	undirected
Zm00001d043730	Zm00001d019199	0.162036	undirected
Zm00001d034571	Zm00001d015777	0.162025	undirected
Zm00001d038449	Zm00001d010540	0.162018	undirected
Zm00001d034571	Zm00001d031032	0.161988	undirected
Zm00001d032519	Zm00001d049011	0.161988	undirected
Zm00001d034435	Zm00001d032130	0.161945	undirected
Zm00001d034692	Novel03297	0.16194	undirected
Zm00001d034692	Zm00001d022303	0.161934	undirected
Zm00001d034692	Zm00001d022204	0.161884	undirected
Zm00001d011755	Zm00001d014443	0.161859	undirected
Zm00001d034435	Zm00001d007876	0.161801	undirected
Zm00001d012120	Zm00001d008812	0.161798	undirected
Zm00001d024414	Novel02850	0.161776	undirected
Zm00001d007411	Novel04647	0.161729	undirected
Zm00001d024414	Zm00001d019504	0.161697	undirected
Zm00001d036866	Zm00001d048292	0.161675	undirected
Zm00001d007411	Novel03812	0.161668	undirected
Zm00001d034692	Zm00001d016098	0.161667	undirected
Zm00001d012764	Zm00001d005322	0.161659	undirected
Zm00001d012293	Zm00001d019925	0.161645	undirected
Zm00001d033897	Zm00001d003939	0.161645	undirected
Zm00001d019704	Zm00001d043812	0.161619	undirected
Novel03178	Novel01170	0.161611	undirected
Zm00001d012764	Novel05036	0.161595	undirected
Zm00001d037637	Novel01248	0.161584	undirected
Zm00001d012764	Novel01011	0.161572	undirected
Zm00001d011755	Zm00001d012120	0.161514	undirected
Zm00001d034571	Zm00001d037249	0.161511	undirected
Zm00001d029052	Zm00001d017021	0.161509	undirected
Zm00001d012293	Zm00001d015777	0.161505	undirected
Zm00001d019704	Novel01023	0.161496	undirected
Novel03178	Zm00001d013384	0.161468	undirected
Zm00001d033990	Zm00001d016098	0.161457	undirected
Zm00001d028408	Zm00001d017021	0.161447	undirected
Zm00001d019704	Zm00001d048121	0.161357	undirected
Zm00001d028408	Zm00001d048292	0.16132	undirected
Zm00001d024414	Zm00001d047567	0.161294	undirected
Zm00001d011755	Zm00001d029052	0.161255	undirected
Zm00001d051216	Zm00001d027740	0.161236	undirected
Zm00001d029274	Zm00001d015777	0.161225	undirected
Zm00001d043730	Zm00001d020925	0.16121	undirected
Zm00001d011755	Zm00001d048121	0.161197	undirected
Zm00001d038449	Zm00001d045600	0.16116	undirected
Zm00001d027740	Zm00001d021688	0.161157	undirected
Zm00001d028408	Zm00001d019925	0.161123	undirected
Zm00001d049932	Zm00001d015777	0.161059	undirected
Zm00001d012764	Zm00001d025205	0.161057	undirected
Zm00001d011755	Zm00001d035070	0.161028	undirected
Zm00001d032519	Zm00001d021688	0.160997	undirected
Novel03178	Zm00001d037637	0.160997	undirected
Zm00001d011755	Zm00001d017486	0.160982	undirected
Zm00001d012120	Zm00001d039936	0.16098	undirected
Zm00001d043730	Novel02930	0.160979	undirected
Zm00001d028718	Zm00001d002360	0.160978	undirected
Zm00001d036866	Zm00001d048073	0.160961	undirected
Zm00001d033897	Zm00001d006796	0.160955	undirected
Zm00001d037637	ENSRNA049477741	0.160954	undirected
Zm00001d025434	Novel00432	0.16094	undirected
Zm00001d036866	Novel02562	0.160904	undirected
Zm00001d052562	Zm00001d037985	0.16089	undirected
Zm00001d007411	Zm00001d022303	0.160849	undirected
Zm00001d028408	Zm00001d016098	0.16083	undirected
Zm00001d037637	Zm00001d029835	0.160813	undirected
Zm00001d043730	Novel02500	0.160812	undirected
Zm00001d012764	Novel04400	0.160809	undirected
Zm00001d042922	Zm00001d006796	0.160784	undirected
Zm00001d028718	Zm00001d038449	0.160755	undirected
Zm00001d037637	Novel03306	0.160749	undirected
Zm00001d037637	Zm00001d016098	0.160748	undirected
Zm00001d012293	Zm00001d048421	0.160745	undirected
Zm00001d034571	Zm00001d013550	0.160735	undirected
Zm00001d038449	Novel03681	0.160692	undirected
Zm00001d042922	Novel02850	0.160692	undirected
Zm00001d048292	Zm00001d049932	0.160685	undirected
Zm00001d034571	Novel03217	0.16067	undirected
Zm00001d012293	Zm00001d039933	0.160652	undirected
Zm00001d010856	Zm00001d003939	0.16065	undirected
Zm00001d034692	Zm00001d048121	0.160623	undirected
Novel03178	Zm00001d027691	0.160611	undirected
Zm00001d032519	Novel00432	0.160603	undirected
Zm00001d043730	Zm00001d047382	0.160601	undirected
Zm00001d034692	Zm00001d013402	0.160599	undirected
Zm00001d011755	Zm00001d021688	0.160582	undirected
Zm00001d007411	Zm00001d044608	0.160576	undirected
Zm00001d029274	Zm00001d037637	0.160565	undirected
Zm00001d028408	Zm00001d002288	0.160535	undirected
Zm00001d019704	Zm00001d033625	0.160524	undirected
Zm00001d028408	Zm00001d037985	0.160514	undirected
Zm00001d023387	Zm00001d038974	0.160503	undirected
Zm00001d031773	Zm00001d031224	0.160492	undirected
Zm00001d028718	Zm00001d031224	0.160483	undirected
Zm00001d033990	Zm00001d037985	0.160478	undirected
Zm00001d010856	Zm00001d038990	0.16046	undirected
Novel04647	Zm00001d052579	0.160418	undirected
Zm00001d029274	Zm00001d003938	0.160415	undirected
Zm00001d012120	Zm00001d015405	0.160392	undirected
Zm00001d034571	Zm00001d000930	0.160379	undirected
Zm00001d033990	Zm00001d044608	0.160355	undirected
Zm00001d051216	Novel04400	0.160306	undirected
Novel03178	Novel02771	0.16027	undirected
Zm00001d036866	Zm00001d008812	0.160251	undirected
Zm00001d043730	Zm00001d010268	0.160241	undirected
Zm00001d036866	Zm00001d034844	0.160196	undirected
Zm00001d010586	Zm00001d044608	0.160195	undirected
Zm00001d029052	Zm00001d003938	0.160169	undirected
Zm00001d025229	Zm00001d003938	0.16015	undirected
Zm00001d032519	Zm00001d010785	0.160147	undirected
Zm00001d034435	Zm00001d013402	0.160144	undirected
Zm00001d011755	Novel01248	0.160128	undirected
Zm00001d042922	Zm00001d043730	0.160058	undirected
Zm00001d019704	Zm00001d033612	0.160054	undirected
Zm00001d011755	Zm00001d031224	0.160053	undirected
Zm00001d038449	Novel03306	0.160051	undirected
Zm00001d034435	Zm00001d025229	0.160036	undirected
Zm00001d034571	Zm00001d023387	0.159954	undirected
Zm00001d025229	Zm00001d019925	0.159949	undirected
Zm00001d034571	Zm00001d035560	0.159938	undirected
Zm00001d017486	Zm00001d003939	0.159902	undirected
Zm00001d029274	Novel03812	0.159865	undirected
Zm00001d023387	Zm00001d038449	0.159851	undirected
Zm00001d007411	Zm00001d018298	0.15981	undirected
Zm00001d037637	Zm00001d046467	0.159809	undirected
Zm00001d039933	Zm00001d015777	0.1598	undirected
Zm00001d024414	Zm00001d022204	0.159798	undirected
Zm00001d037637	Novel03681	0.159734	undirected
Zm00001d032519	Zm00001d043302	0.15972	undirected
Zm00001d007411	Zm00001d004213	0.159705	undirected
Zm00001d048292	Zm00001d006796	0.159696	undirected
Zm00001d007411	Zm00001d003938	0.159679	undirected
Zm00001d039933	Zm00001d029349	0.159654	undirected
Zm00001d034435	Zm00001d048121	0.159644	undirected
Zm00001d036866	Zm00001d051216	0.15963	undirected
Zm00001d024414	Zm00001d004897	0.159627	undirected
Zm00001d023387	Zm00001d008241	0.159588	undirected
Zm00001d023387	Zm00001d045436	0.159543	undirected
Novel03178	Zm00001d042144	0.159508	undirected
Zm00001d039148	Zm00001d003939	0.159483	undirected
Zm00001d032519	Novel02706	0.159425	undirected
Zm00001d037637	Zm00001d045436	0.159415	undirected
Zm00001d034571	Zm00001d035070	0.159395	undirected
Zm00001d018298	Zm00001d022459	0.159384	undirected
Zm00001d012764	Zm00001d002360	0.159384	undirected
Zm00001d007411	Zm00001d015349	0.159366	undirected
Zm00001d034692	Zm00001d039933	0.159337	undirected
Zm00001d007411	Novel05036	0.159335	undirected
Zm00001d028408	Zm00001d020590	0.159297	undirected
Novel03178	Novel03059	0.159212	undirected
Zm00001d019704	Zm00001d014443	0.159165	undirected
Zm00001d018298	Zm00001d019504	0.159143	undirected
Zm00001d011755	Novel02500	0.15912	undirected
Zm00001d036866	Zm00001d011755	0.159118	undirected
Zm00001d029052	Zm00001d048348	0.159103	undirected
Zm00001d010856	Zm00001d006364	0.159077	undirected
Zm00001d037637	Zm00001d040026	0.159072	undirected
Zm00001d012764	Zm00001d027832	0.159053	undirected
Zm00001d007411	Zm00001d031220	0.159034	undirected
Zm00001d019704	Zm00001d003939	0.159031	undirected
Zm00001d034435	Zm00001d013494	0.158995	undirected
Zm00001d007411	Novel01023	0.158975	undirected
Zm00001d019704	Zm00001d045600	0.158935	undirected
Zm00001d011755	Novel02562	0.158929	undirected
Zm00001d006796	Zm00001d048073	0.158924	undirected
Zm00001d010856	Zm00001d040026	0.158899	undirected
Zm00001d028408	Zm00001d004213	0.158897	undirected
Zm00001d038449	Zm00001d039936	0.158869	undirected
Zm00001d043730	Zm00001d040158	0.158747	undirected
Zm00001d027740	Zm00001d036676	0.158682	undirected
Zm00001d036866	Novel03178	0.158676	undirected
Zm00001d007411	Zm00001d000429	0.158645	undirected
Zm00001d034435	Zm00001d017207	0.158584	undirected
Zm00001d010856	Zm00001d043302	0.158564	undirected
Zm00001d028718	Zm00001d047567	0.158556	undirected
Novel03178	Zm00001d014443	0.158537	undirected
Zm00001d027740	Novel02771	0.158496	undirected
Zm00001d011755	Zm00001d029386	0.158493	undirected
Zm00001d023387	Zm00001d015777	0.158468	undirected
Zm00001d023387	Zm00001d039933	0.158436	undirected
Novel03178	Zm00001d013169	0.158404	undirected
Zm00001d052562	Zm00001d046490	0.158372	undirected
Zm00001d038449	Zm00001d029349	0.158349	undirected
Zm00001d037637	Zm00001d003939	0.158346	undirected
Zm00001d037637	Zm00001d038782	0.158334	undirected
Zm00001d012764	Zm00001d031233	0.158324	undirected
Zm00001d036866	Novel01023	0.158323	undirected
Novel03178	Zm00001d019504	0.158322	undirected
Novel03178	Zm00001d038782	0.158295	undirected
Zm00001d034571	Zm00001d043302	0.158283	undirected
Zm00001d019704	Zm00001d029349	0.158265	undirected
Zm00001d034571	Zm00001d020783	0.158261	undirected
Zm00001d011755	Zm00001d025229	0.158215	undirected
Zm00001d012120	Zm00001d015777	0.158177	undirected
Zm00001d010856	Novel01248	0.158148	undirected
Zm00001d039933	Zm00001d002360	0.158064	undirected
Zm00001d018298	Zm00001d049932	0.158059	undirected
Zm00001d032519	Zm00001d038990	0.158049	undirected
Novel03178	Zm00001d019256	0.158048	undirected
Novel03178	Novel02465	0.158047	undirected
Zm00001d029274	Novel01023	0.157986	undirected
Zm00001d037637	Zm00001d034844	0.15797	undirected
Zm00001d049932	Zm00001d015405	0.157967	undirected
Zm00001d018298	Zm00001d032519	0.157967	undirected
Zm00001d012764	Zm00001d001993	0.157965	undirected
Zm00001d052562	Zm00001d019925	0.157951	undirected
Zm00001d036866	Zm00001d047567	0.157946	undirected
Zm00001d034571	Novel03306	0.157935	undirected
Zm00001d006796	Zm00001d043407	0.157906	undirected
Zm00001d043730	Novel05780	0.157891	undirected
Zm00001d037637	Zm00001d015349	0.157881	undirected
Zm00001d028718	Novel00432	0.157879	undirected
Zm00001d034435	Zm00001d020268	0.157861	undirected
Zm00001d027740	Zm00001d025205	0.15786	undirected
Zm00001d036866	Novel00432	0.157858	undirected
Zm00001d032519	Zm00001d009468	0.157848	undirected
Zm00001d019504	Zm00001d029349	0.157797	undirected
Zm00001d036866	Zm00001d019704	0.157797	undirected
Novel03178	Zm00001d043302	0.157776	undirected
Zm00001d025229	Zm00001d033612	0.157769	undirected
Zm00001d032519	Zm00001d032130	0.157763	undirected
Zm00001d006796	Novel01170	0.157746	undirected
Zm00001d028408	Novel03306	0.157743	undirected
Zm00001d027740	Zm00001d047352	0.157742	undirected
Zm00001d001993	Novel00432	0.157715	undirected
Zm00001d034692	Zm00001d017021	0.157714	undirected
Novel03178	Zm00001d038449	0.157681	undirected
Zm00001d029052	Zm00001d004213	0.157679	undirected
Zm00001d012120	Zm00001d039933	0.157653	undirected
Zm00001d032519	Novel02500	0.157639	undirected
Zm00001d048292	Zm00001d008241	0.157621	undirected
Zm00001d037637	Zm00001d046966	0.157609	undirected
Zm00001d034435	Zm00001d007299	0.157606	undirected
Zm00001d027740	Zm00001d008076	0.157596	undirected
Zm00001d034692	Zm00001d003938	0.157583	undirected
Zm00001d012764	Zm00001d022303	0.157569	undirected
Zm00001d034571	Zm00001d045883	0.157546	undirected
Zm00001d038449	Zm00001d031224	0.157543	undirected
Zm00001d027740	Zm00001d051901	0.15752	undirected
Zm00001d036866	Zm00001d015777	0.157509	undirected
Zm00001d028718	Zm00001d033612	0.157507	undirected
Zm00001d012764	Novel02500	0.157507	undirected
Zm00001d032519	Zm00001d020268	0.157488	undirected
Zm00001d032519	Zm00001d040027	0.157485	undirected
Zm00001d007411	Zm00001d013402	0.157358	undirected
Zm00001d010856	Zm00001d042973	0.157342	undirected
Zm00001d043730	Zm00001d035945	0.157341	undirected
Zm00001d036866	Zm00001d010856	0.157302	undirected
Zm00001d043730	Zm00001d021417	0.157296	undirected
Zm00001d032519	Zm00001d029366	0.157291	undirected
Zm00001d018298	Zm00001d047973	0.157282	undirected
Zm00001d023387	Zm00001d041662	0.157233	undirected
Zm00001d034571	Zm00001d049719	0.157228	undirected
Zm00001d038449	Zm00001d033625	0.157175	undirected
Zm00001d011755	Zm00001d041005	0.157172	undirected
Zm00001d052562	Novel05036	0.157165	undirected
Zm00001d019704	Zm00001d024414	0.157148	undirected
[truncated: 32,401 more rows]
