# Supplementary material for: WGCNA Analysis Revealed the Hub Genes Related to Soil Cadmium Stress in Maize Kernel (Zea mays L.)
Source: Genes (Basel). 2022 Nov 16;13(11):2130. doi: 10.3390/genes13112130 (PMC9690088; doi:10.3390/genes13112130)
Supplement: Supplementary file 1 [file genes-13-02130-s001.zip › Supplemental Table 5.xlsx]

## Sheet: Sheet1
Supplemental Table 5. The genes network interaction of the top 20 genes with the highest connectivity in 71 candidate hub genes.
Source	Target	Weight	Type
Zm00001d029274	Zm00001d043730	0.227492	undirected
Zm00001d029274	Zm00001d043730	0.227492	undirected
Zm00001d029274	Zm00001d006796	0.222177	undirected
Zm00001d029274	Zm00001d006796	0.222177	undirected
Zm00001d029274	Zm00001d040613	0.216641	undirected
Zm00001d029274	Zm00001d039933	0.212546	undirected
Zm00001d029274	Zm00001d039933	0.212546	undirected
Zm00001d029274	Zm00001d032519	0.207503	undirected
Zm00001d029274	Zm00001d032519	0.207503	undirected
Zm00001d029274	Zm00001d007876	0.196852	undirected
Zm00001d022089	Zm00001d029274	0.195978	undirected
Zm00001d029274	Zm00001d003939	0.195764	undirected
Zm00001d012764	Zm00001d029274	0.195329	undirected
Zm00001d012764	Zm00001d029274	0.195329	undirected
Zm00001d029274	Zm00001d015310	0.191455	undirected
Zm00001d029274	Zm00001d048421	0.191115	undirected
Zm00001d036866	Zm00001d029274	0.189583	undirected
Zm00001d036866	Zm00001d029274	0.189583	undirected
Zm00001d029274	Zm00001d048348	0.18873	undirected
Zm00001d007411	Zm00001d029274	0.18477	undirected
Zm00001d043730	Zm00001d039933	0.223814	undirected
Zm00001d043730	Zm00001d039933	0.223814	undirected
Zm00001d039933	Zm00001d040613	0.219843	undirected
Zm00001d029274	Zm00001d039933	0.212546	undirected
Zm00001d029274	Zm00001d039933	0.212546	undirected
Zm00001d039933	Zm00001d006796	0.211609	undirected
Zm00001d039933	Zm00001d006796	0.211609	undirected
Zm00001d022089	Zm00001d039933	0.210691	undirected
Zm00001d032519	Zm00001d039933	0.210247	undirected
Zm00001d032519	Zm00001d039933	0.210247	undirected
Zm00001d048421	Zm00001d039933	0.207363	undirected
Zm00001d039933	Zm00001d003939	0.204718	undirected
Zm00001d015310	Zm00001d039933	0.202657	undirected
Zm00001d007876	Zm00001d039933	0.202038	undirected
Zm00001d038449	Zm00001d039933	0.201902	undirected
Zm00001d038449	Zm00001d039933	0.201902	undirected
Zm00001d039933	Zm00001d048348	0.201382	undirected
Zm00001d007411	Zm00001d039933	0.201007	undirected
Zm00001d007411	Zm00001d039933	0.201007	undirected
Zm00001d039933	Novel03812	0.200338	undirected
Zm00001d029052	Zm00001d043730	0.194605	undirected
Zm00001d029052	Zm00001d043730	0.194605	undirected
Zm00001d029052	Zm00001d003939	0.193303	undirected
Zm00001d029052	Zm00001d039933	0.192123	undirected
Zm00001d029052	Zm00001d039933	0.192123	undirected
Zm00001d029052	Zm00001d040613	0.185143	undirected
Zm00001d022089	Zm00001d029052	0.183466	undirected
Zm00001d029052	Zm00001d006796	0.182287	undirected
Zm00001d029052	Zm00001d006796	0.182287	undirected
Zm00001d029052	Zm00001d015310	0.173285	undirected
Zm00001d029052	Zm00001d032519	0.173037	undirected
Zm00001d029052	Zm00001d032519	0.173037	undirected
Zm00001d029052	Zm00001d048421	0.168632	undirected
Zm00001d029052	Novel06065	0.168072	undirected
Zm00001d029052	Zm00001d029274	0.165366	undirected
Zm00001d029052	Zm00001d029274	0.165366	undirected
Zm00001d029052	Zm00001d031563	0.164083	undirected
Zm00001d029052	Zm00001d043709	0.16337	undirected
Zm00001d012764	Zm00001d029052	0.163216	undirected
Zm00001d012764	Zm00001d029052	0.163216	undirected
Zm00001d007411	Zm00001d043730	0.25518	undirected
Zm00001d007411	Zm00001d043730	0.25518	undirected
Zm00001d007411	Zm00001d006796	0.246862	undirected
Zm00001d007411	Zm00001d006796	0.246862	undirected
Zm00001d007411	Zm00001d002360	0.240134	undirected
Zm00001d007411	Zm00001d025434	0.239171	undirected
Zm00001d007411	Zm00001d025434	0.239171	undirected
Zm00001d007411	Zm00001d022459	0.238057	undirected
Zm00001d007411	Zm00001d040613	0.238002	undirected
Zm00001d007411	Zm00001d019504	0.232191	undirected
Zm00001d007411	Zm00001d019504	0.232191	undirected
Zm00001d007411	Zm00001d032519	0.231864	undirected
Zm00001d007411	Zm00001d032519	0.231864	undirected
Zm00001d007411	Zm00001d031773	0.227618	undirected
Zm00001d007411	Zm00001d031773	0.227618	undirected
Zm00001d007411	Zm00001d027832	0.227431	undirected
Zm00001d007411	Zm00001d007876	0.22619	undirected
Zm00001d028408	Zm00001d007411	0.225592	undirected
Zm00001d028408	Zm00001d007411	0.225592	undirected
Zm00001d014205	Zm00001d007411	0.22473	undirected
Zm00001d040613	Zm00001d004213	0.179714	undirected
Zm00001d006796	Zm00001d004213	0.177207	undirected
Zm00001d006796	Zm00001d004213	0.177207	undirected
Zm00001d043730	Zm00001d004213	0.176671	undirected
Zm00001d043730	Zm00001d004213	0.176671	undirected
Zm00001d036866	Zm00001d004213	0.176562	undirected
Zm00001d036866	Zm00001d004213	0.176562	undirected
Zm00001d004213	Zm00001d003939	0.174656	undirected
Zm00001d004213	Zm00001d031563	0.174247	undirected
Zm00001d039933	Zm00001d004213	0.170658	undirected
Zm00001d039933	Zm00001d004213	0.170658	undirected
Zm00001d029274	Zm00001d004213	0.167777	undirected
Zm00001d029274	Zm00001d004213	0.167777	undirected
Zm00001d022089	Zm00001d004213	0.162772	undirected
Zm00001d052562	Zm00001d004213	0.162156	undirected
Zm00001d052562	Zm00001d004213	0.162156	undirected
Zm00001d007411	Zm00001d004213	0.159705	undirected
Zm00001d007411	Zm00001d004213	0.159705	undirected
Zm00001d028408	Zm00001d004213	0.158897	undirected
Zm00001d028408	Zm00001d004213	0.158897	undirected
Zm00001d032519	Zm00001d043730	0.264051	undirected
Zm00001d032519	Zm00001d043730	0.264051	undirected
Zm00001d032519	Zm00001d025434	0.260175	undirected
Zm00001d032519	Zm00001d025434	0.260175	undirected
Zm00001d032519	Zm00001d019504	0.25246	undirected
Zm00001d032519	Zm00001d019504	0.25246	undirected
Zm00001d032519	Zm00001d047567	0.249781	undirected
Zm00001d032519	Zm00001d027740	0.248322	undirected
Zm00001d032519	Zm00001d027740	0.248322	undirected
Zm00001d032519	Zm00001d007876	0.246739	undirected
Zm00001d032519	Zm00001d040613	0.245785	undirected
Zm00001d019704	Zm00001d032519	0.244851	undirected
Zm00001d019704	Zm00001d032519	0.244851	undirected
Zm00001d032519	Zm00001d022459	0.243195	undirected
Zm00001d032519	Zm00001d027832	0.243046	undirected
Zm00001d032519	Zm00001d006796	0.242788	undirected
Zm00001d032519	Zm00001d006796	0.242788	undirected
Zm00001d038449	Zm00001d032519	0.242126	undirected
Zm00001d038449	Zm00001d032519	0.242126	undirected
Zm00001d034435	Zm00001d032519	0.241576	undirected
Zm00001d038449	Zm00001d043730	0.259604	undirected
Zm00001d038449	Zm00001d043730	0.259604	undirected
Zm00001d038449	Zm00001d032519	0.242126	undirected
Zm00001d038449	Zm00001d032519	0.242126	undirected
Zm00001d038449	Zm00001d027740	0.238892	undirected
Zm00001d038449	Zm00001d027740	0.238892	undirected
Zm00001d038449	Zm00001d006796	0.238277	undirected
Zm00001d038449	Zm00001d006796	0.238277	undirected
Zm00001d038449	Zm00001d040613	0.232559	undirected
Zm00001d038449	Zm00001d015310	0.231994	undirected
Zm00001d038449	Zm00001d025434	0.226472	undirected
Zm00001d038449	Zm00001d025434	0.226472	undirected
Zm00001d038449	Zm00001d019504	0.2255	undirected
Zm00001d038449	Zm00001d019504	0.2255	undirected
Zm00001d038449	Zm00001d022459	0.225195	undirected
Zm00001d038449	Zm00001d027832	0.22495	undirected
Zm00001d038449	Novel02937	0.222873	undirected
Zm00001d038449	Zm00001d002360	0.222605	undirected
Zm00001d038449	Zm00001d047567	0.220909	undirected
Zm00001d038449	Zm00001d004897	0.216079	undirected
Zm00001d043730	Zm00001d027740	0.277176	undirected
Zm00001d043730	Zm00001d027740	0.277176	undirected
Zm00001d043730	Zm00001d025434	0.276375	undirected
Zm00001d043730	Zm00001d025434	0.276375	undirected
Zm00001d043730	Zm00001d019504	0.273651	undirected
Zm00001d043730	Zm00001d019504	0.273651	undirected
Zm00001d019704	Zm00001d043730	0.267975	undirected
Zm00001d019704	Zm00001d043730	0.267975	undirected
Zm00001d015406	Zm00001d043730	0.266323	undirected
Zm00001d043730	Zm00001d047567	0.265169	undirected
Zm00001d032519	Zm00001d043730	0.264051	undirected
Zm00001d032519	Zm00001d043730	0.264051	undirected
Zm00001d043730	Zm00001d037985	0.263331	undirected
Zm00001d034435	Zm00001d043730	0.261322	undirected
Zm00001d034435	Zm00001d043730	0.261322	undirected
Zm00001d010856	Zm00001d043730	0.260048	undirected
Zm00001d010856	Zm00001d043730	0.260048	undirected
Zm00001d038449	Zm00001d043730	0.259604	undirected
Zm00001d038449	Zm00001d043730	0.259604	undirected
Zm00001d014205	Zm00001d043730	0.257668	undirected
Zm00001d028408	Zm00001d043730	0.246637	undirected
Zm00001d028408	Zm00001d043730	0.246637	undirected
Zm00001d028408	Zm00001d006796	0.243343	undirected
Zm00001d028408	Zm00001d006796	0.243343	undirected
Zm00001d028408	Zm00001d002360	0.22928	undirected
Zm00001d028408	Zm00001d040613	0.228957	undirected
Zm00001d028408	Zm00001d032519	0.227326	undirected
Zm00001d028408	Zm00001d032519	0.227326	undirected
Zm00001d028408	Zm00001d007411	0.225592	undirected
Zm00001d028408	Zm00001d007411	0.225592	undirected
Zm00001d028408	Zm00001d022459	0.223083	undirected
Zm00001d028408	Zm00001d019504	0.222869	undirected
Zm00001d028408	Zm00001d019504	0.222869	undirected
Zm00001d028408	Zm00001d025434	0.219578	undirected
Zm00001d028408	Zm00001d025434	0.219578	undirected
Zm00001d028408	Zm00001d017486	0.214785	undirected
Zm00001d028408	Zm00001d017486	0.214785	undirected
Zm00001d028408	Zm00001d027832	0.213238	undirected
Zm00001d028408	Zm00001d033990	0.210963	undirected
Zm00001d028408	Zm00001d033990	0.210963	undirected
Zm00001d036866	Zm00001d012764	0.193643	undirected
Zm00001d036866	Zm00001d012764	0.193643	undirected
Zm00001d036866	Zm00001d006796	0.193449	undirected
Zm00001d036866	Zm00001d006796	0.193449	undirected
Zm00001d036866	Zm00001d007411	0.191889	undirected
Zm00001d036866	Zm00001d007411	0.191889	undirected
Zm00001d036866	Zm00001d025229	0.191776	undirected
Zm00001d036866	Zm00001d025229	0.191776	undirected
Zm00001d036866	Zm00001d029274	0.189583	undirected
Zm00001d036866	Zm00001d029274	0.189583	undirected
Zm00001d036866	Zm00001d028408	0.187603	undirected
Zm00001d036866	Zm00001d028408	0.187603	undirected
Zm00001d036866	Zm00001d008241	0.187131	undirected
Zm00001d036866	Zm00001d043730	0.186972	undirected
Zm00001d036866	Zm00001d043730	0.186972	undirected
Zm00001d036866	Zm00001d039933	0.186703	undirected
Zm00001d036866	Zm00001d039933	0.186703	undirected
Zm00001d036866	Zm00001d040613	0.186522	undirected
Zm00001d036866	Zm00001d033990	0.185405	undirected
Zm00001d036866	Zm00001d033990	0.185405	undirected
Zm00001d025434	Zm00001d006796	0.253897	undirected
Zm00001d025434	Zm00001d006796	0.253897	undirected
Zm00001d019504	Zm00001d006796	0.250948	undirected
Zm00001d019504	Zm00001d006796	0.250948	undirected
Zm00001d007411	Zm00001d006796	0.246862	undirected
Zm00001d007411	Zm00001d006796	0.246862	undirected
Zm00001d028408	Zm00001d006796	0.243343	undirected
Zm00001d028408	Zm00001d006796	0.243343	undirected
Zm00001d032519	Zm00001d006796	0.242788	undirected
Zm00001d032519	Zm00001d006796	0.242788	undirected
Zm00001d025229	Zm00001d006796	0.240744	undirected
Zm00001d025229	Zm00001d006796	0.240744	undirected
Zm00001d014205	Zm00001d006796	0.24025	undirected
Zm00001d038449	Zm00001d006796	0.238277	undirected
Zm00001d038449	Zm00001d006796	0.238277	undirected
Zm00001d006796	Zm00001d017486	0.23827	undirected
Zm00001d006796	Zm00001d017486	0.23827	undirected
Zm00001d043730	Zm00001d006796	0.23768	undirected
Zm00001d043730	Zm00001d006796	0.23768	undirected
Zm00001d027740	Zm00001d006796	0.237605	undirected
Zm00001d012764	Zm00001d040613	0.227834	undirected
Zm00001d012764	Zm00001d043730	0.226252	undirected
Zm00001d012764	Zm00001d043730	0.226252	undirected
Zm00001d012764	Zm00001d006796	0.217329	undirected
Zm00001d012764	Zm00001d006796	0.217329	undirected
Zm00001d012764	Zm00001d032519	0.204872	undirected
Zm00001d012764	Zm00001d032519	0.204872	undirected
Zm00001d012764	Zm00001d015310	0.20487	undirected
Zm00001d022089	Zm00001d012764	0.202566	undirected
Zm00001d012764	Zm00001d015406	0.201088	undirected
Zm00001d012764	Zm00001d007411	0.200953	undirected
Zm00001d012764	Zm00001d007411	0.200953	undirected
Zm00001d012764	Zm00001d048421	0.200165	undirected
Zm00001d012764	Zm00001d025434	0.199565	undirected
Zm00001d012764	Zm00001d025434	0.199565	undirected
Zm00001d012764	Zm00001d019504	0.198553	undirected
Zm00001d012764	Zm00001d019504	0.198553	undirected
Zm00001d012764	Novel03812	0.197906	undirected
Zm00001d012764	Novel03812	0.197906	undirected
Zm00001d012764	Zm00001d007876	0.197325	undirected
Zm00001d011755	Zm00001d043730	0.245309	undirected
Zm00001d011755	Zm00001d043730	0.245309	undirected
Zm00001d011755	Zm00001d015310	0.234418	undirected
Zm00001d011755	Zm00001d034435	0.234036	undirected
Zm00001d011755	Zm00001d034435	0.234036	undirected
Zm00001d011755	Zm00001d022089	0.22849	undirected
Zm00001d011755	Zm00001d040613	0.226948	undirected
Zm00001d011755	Zm00001d037985	0.225036	undirected
Zm00001d011755	Novel06065	0.224354	undirected
Zm00001d011755	Zm00001d046966	0.224226	undirected
Zm00001d011755	Zm00001d026037	0.224116	undirected
Zm00001d011755	Zm00001d024414	0.220482	undirected
Zm00001d011755	Zm00001d024414	0.220482	undirected
Zm00001d011755	Zm00001d027740	0.220182	undirected
Zm00001d011755	Zm00001d027740	0.220182	undirected
Zm00001d011755	Zm00001d047567	0.219286	undirected
Zm00001d011755	Zm00001d029835	0.215767	undirected
Zm00001d011755	Zm00001d013384	0.213804	undirected
Zm00001d011755	Zm00001d009382	0.213804	undirected
Zm00001d011755	Zm00001d043709	0.213451	undirected
Zm00001d043730	Novel03812	0.232918	undirected
Zm00001d043730	Novel03812	0.232918	undirected
Zm00001d015310	Novel03812	0.221224	undirected
Zm00001d040613	Novel03812	0.219058	undirected
Zm00001d048421	Novel03812	0.215759	undirected
Zm00001d022089	Novel03812	0.211788	undirected
Novel06065	Novel03812	0.209443	undirected
Zm00001d032519	Novel03812	0.206456	undirected
Zm00001d032519	Novel03812	0.206456	undirected
Novel03812	Zm00001d006796	0.201789	undirected
Novel03812	Zm00001d006796	0.201789	undirected
Zm00001d039933	Novel03812	0.200338	undirected
Zm00001d039933	Novel03812	0.200338	undirected
Zm00001d012764	Novel03812	0.197906	undirected
Zm00001d012764	Novel03812	0.197906	undirected
Zm00001d027740	Novel03812	0.197096	undirected
Zm00001d027740	Novel03812	0.197096	undirected
Novel03178	Novel03812	0.194236	undirected
Novel03178	Novel03812	0.194236	undirected
Novel03812	Zm00001d003939	0.189521	undirected
Zm00001d043730	Novel04647	0.232482	undirected
Zm00001d043730	Novel04647	0.232482	undirected
Zm00001d026037	Novel04647	0.226396	undirected
Novel04400	Novel04647	0.222208	undirected
Zm00001d027740	Novel04647	0.220717	undirected
Zm00001d027740	Novel04647	0.220717	undirected
Zm00001d022089	Novel04647	0.217581	undirected
Zm00001d015310	Novel04647	0.215617	undirected
Zm00001d034571	Novel04647	0.213416	undirected
Zm00001d034571	Novel04647	0.213416	undirected
Novel05036	Novel04647	0.20788	undirected
Zm00001d019925	Novel04647	0.204226	undirected
Zm00001d040613	Novel04647	0.201418	undirected
Zm00001d032519	Novel04647	0.200803	undirected
Zm00001d032519	Novel04647	0.200803	undirected
Novel02850	Novel04647	0.200102	undirected
Zm00001d046490	Novel04647	0.199216	undirected
Zm00001d011755	Novel04647	0.197846	undirected
Zm00001d011755	Novel04647	0.197846	undirected
Novel04647	Zm00001d037985	0.196417	undirected
Zm00001d043730	Zm00001d025434	0.276375	undirected
Zm00001d043730	Zm00001d025434	0.276375	undirected
Zm00001d025434	Zm00001d027832	0.270327	undirected
Zm00001d027740	Zm00001d025434	0.265305	undirected
Zm00001d027740	Zm00001d025434	0.265305	undirected
Zm00001d019504	Zm00001d025434	0.263737	undirected
Zm00001d019504	Zm00001d025434	0.263737	undirected
Zm00001d025434	Zm00001d002360	0.26093	undirected
Zm00001d032519	Zm00001d025434	0.260175	undirected
Zm00001d032519	Zm00001d025434	0.260175	undirected
Zm00001d022459	Zm00001d025434	0.258521	undirected
Zm00001d025434	Zm00001d006796	0.253897	undirected
Zm00001d025434	Zm00001d006796	0.253897	undirected
Zm00001d019704	Zm00001d025434	0.248425	undirected
Zm00001d019704	Zm00001d025434	0.248425	undirected
Novel02937	Zm00001d025434	0.245751	undirected
Zm00001d025434	Zm00001d040613	0.241239	undirected
Zm00001d005322	Zm00001d025434	0.241184	undirected
Zm00001d034692	Zm00001d025434	0.239891	undirected
Zm00001d034692	Zm00001d025434	0.239891	undirected
Zm00001d043730	Zm00001d027740	0.277176	undirected
Zm00001d043730	Zm00001d027740	0.277176	undirected
Zm00001d034435	Zm00001d027740	0.275069	undirected
Zm00001d034435	Zm00001d027740	0.275069	undirected
Zm00001d027740	Zm00001d005322	0.273972	undirected
Zm00001d034692	Zm00001d027740	0.270556	undirected
Zm00001d034692	Zm00001d027740	0.270556	undirected
Zm00001d027740	Zm00001d027832	0.268659	undirected
Zm00001d037988	Zm00001d027740	0.267246	undirected
Zm00001d020590	Zm00001d027740	0.267169	undirected
Zm00001d027740	Zm00001d025434	0.265305	undirected
Zm00001d027740	Zm00001d025434	0.265305	undirected
Zm00001d019704	Zm00001d027740	0.26462	undirected
Zm00001d019704	Zm00001d027740	0.26462	undirected
Zm00001d027740	Zm00001d037985	0.264221	undirected
Zm00001d009382	Zm00001d027740	0.262669	undirected
Zm00001d027740	Zm00001d013900	0.258778	undirected
Zm00001d027740	Zm00001d013900	0.258778	undirected
Zm00001d027740	Zm00001d019504	0.258226	undirected
Zm00001d027740	Zm00001d019504	0.258226	undirected
Zm00001d052562	Zm00001d043730	0.228327	undirected
Zm00001d052562	Zm00001d043730	0.228327	undirected
Zm00001d052562	Zm00001d006796	0.213727	undirected
Zm00001d052562	Zm00001d006796	0.213727	undirected
Zm00001d052562	Zm00001d032519	0.206659	undirected
Zm00001d052562	Zm00001d032519	0.206659	undirected
Zm00001d052562	Zm00001d040613	0.204185	undirected
Zm00001d052562	Zm00001d027740	0.200767	undirected
Zm00001d052562	Zm00001d027740	0.200767	undirected
Zm00001d052562	Zm00001d019504	0.195091	undirected
Zm00001d052562	Zm00001d019504	0.195091	undirected
Zm00001d052562	Zm00001d022089	0.191866	undirected
Zm00001d052562	Zm00001d015310	0.189327	undirected
Zm00001d052562	Zm00001d007411	0.189187	undirected
Zm00001d052562	Zm00001d007411	0.189187	undirected
Zm00001d052562	Zm00001d039933	0.18855	undirected
Zm00001d052562	Zm00001d039933	0.18855	undirected
Zm00001d052562	Novel02850	0.186876	undirected
Zm00001d052562	Zm00001d025434	0.18396	undirected
Zm00001d052562	Zm00001d025434	0.18396	undirected
Novel02850	Novel00432	0.207515	undirected
Novel04400	Novel00432	0.199446	undirected
Zm00001d043730	Novel00432	0.197705	undirected
Zm00001d043730	Novel00432	0.197705	undirected
Novel03303	Novel00432	0.19382	undirected
Novel03847	Novel00432	0.19308	undirected
Novel00605	Novel00432	0.192553	undirected
Zm00001d040613	Novel00432	0.191364	undirected
Novel06072	Novel00432	0.190893	undirected
Novel02202	Novel00432	0.189641	undirected
Zm00001d042564	Novel00432	0.189566	undirected
Novel04535	Novel00432	0.188201	undirected
Novel04696	Novel00432	0.187197	undirected
Zm00001d049247	Novel00432	0.186951	undirected
Zm00001d022089	Novel00432	0.186943	undirected
Novel02562	Novel00432	0.18685	undirected
Zm00001d049486	Novel00432	0.18623	undirected
Novel00432	Zm00001d050047	0.184266	undirected
Novel00432	Novel05551	0.183954	undirected
ENSRNA049477077	Novel00432	0.183919	undirected
Novel03178	Zm00001d015310	0.219698	undirected
Novel03178	Zm00001d043730	0.218926	undirected
Novel03178	Zm00001d043730	0.218926	undirected
Zm00001d022089	Novel03178	0.211097	undirected
Novel03178	Zm00001d040613	0.210664	undirected
Novel03178	Novel06065	0.208894	undirected
Novel03178	Novel01331	0.200128	undirected
Novel03178	Zm00001d003938	0.198788	undirected
Novel03178	Novel02850	0.197394	undirected
Zm00001d000216	Novel03178	0.19731	undirected
Zm00001d041005	Novel03178	0.196038	undirected
Novel03178	Zm00001d003939	0.194668	undirected
Novel03178	Novel03812	0.194236	undirected
Novel03178	Novel03812	0.194236	undirected
Novel03178	Zm00001d048421	0.194231	undirected
Novel03178	ENSRNA049477741	0.193521	undirected
Novel03178	Novel01023	0.193347	undirected
Novel03178	Novel04400	0.191064	undirected
Novel03178	Novel04209	0.191038	undirected
Novel03178	Novel05036	0.189916	undirected
Zm00001d019504	Zm00001d027832	0.275548	undirected
Zm00001d043730	Zm00001d019504	0.273651	undirected
Zm00001d043730	Zm00001d019504	0.273651	undirected
Zm00001d022459	Zm00001d019504	0.268207	undirected
Zm00001d019504	Zm00001d002360	0.264416	undirected
Zm00001d019504	Zm00001d025434	0.263737	undirected
Zm00001d019504	Zm00001d025434	0.263737	undirected
Zm00001d027740	Zm00001d019504	0.258226	undirected
Zm00001d027740	Zm00001d019504	0.258226	undirected
Zm00001d005322	Zm00001d019504	0.253851	undirected
Zm00001d034692	Zm00001d019504	0.252473	undirected
Zm00001d034692	Zm00001d019504	0.252473	undirected
Zm00001d032519	Zm00001d019504	0.25246	undirected
Zm00001d032519	Zm00001d019504	0.25246	undirected
Zm00001d019504	Zm00001d013900	0.251842	undirected
Zm00001d019504	Zm00001d013900	0.251842	undirected
Zm00001d019504	Zm00001d006796	0.250948	undirected
Zm00001d019504	Zm00001d006796	0.250948	undirected
Zm00001d019704	Zm00001d019504	0.249076	undirected
Zm00001d019704	Zm00001d019504	0.249076	undirected
Zm00001d026037	Zm00001d024414	0.230818	undirected
Zm00001d024414	Zm00001d043730	0.227205	undirected
Zm00001d024414	Zm00001d043730	0.227205	undirected
Zm00001d024414	Novel06065	0.221171	undirected
Zm00001d011755	Zm00001d024414	0.220482	undirected
Zm00001d011755	Zm00001d024414	0.220482	undirected
Zm00001d024414	Zm00001d015310	0.218716	undirected
Zm00001d022089	Zm00001d024414	0.216207	undirected
Zm00001d024414	Zm00001d027740	0.211604	undirected
Zm00001d024414	Zm00001d027740	0.211604	undirected
Zm00001d024414	Zm00001d040613	0.20701	undirected
Zm00001d024414	Zm00001d003938	0.206812	undirected
Zm00001d024414	Zm00001d045600	0.201262	undirected
Zm00001d035000	Zm00001d024414	0.200323	undirected
Zm00001d024414	Zm00001d017021	0.20018	undirected
Zm00001d041662	Zm00001d024414	0.197543	undirected
Zm00001d024414	Zm00001d029349	0.197531	undirected
Zm00001d024414	Zm00001d037985	0.197186	undirected
Zm00001d034571	Zm00001d024414	0.196358	undirected
Zm00001d034571	Zm00001d024414	0.196358	undirected
Zm00001d043730	Zm00001d017486	0.247047	undirected
Zm00001d043730	Zm00001d017486	0.247047	undirected
Zm00001d006796	Zm00001d017486	0.23827	undirected
Zm00001d006796	Zm00001d017486	0.23827	undirected
Zm00001d040613	Zm00001d017486	0.235609	undirected
Zm00001d025434	Zm00001d017486	0.232381	undirected
Zm00001d025434	Zm00001d017486	0.232381	undirected
Zm00001d022459	Zm00001d017486	0.2303	undirected
Zm00001d031773	Zm00001d017486	0.229036	undirected
Zm00001d031773	Zm00001d017486	0.229036	undirected
Zm00001d019504	Zm00001d017486	0.228975	undirected
Zm00001d019504	Zm00001d017486	0.228975	undirected
Zm00001d014205	Zm00001d017486	0.225548	undirected
Zm00001d019704	Zm00001d017486	0.222628	undirected
Zm00001d019704	Zm00001d017486	0.222628	undirected
Zm00001d033990	Zm00001d017486	0.221438	undirected
Zm00001d033990	Zm00001d017486	0.221438	undirected
Zm00001d002360	Zm00001d017486	0.220917	undirected
Zm00001d013900	Zm00001d017486	0.22069	undirected
Zm00001d013900	Zm00001d017486	0.22069	undirected
Zm00001d040613	Zm00001d015777	0.187813	undirected
Zm00001d043730	Zm00001d015777	0.185757	undirected
Zm00001d043730	Zm00001d015777	0.185757	undirected
Zm00001d006796	Zm00001d015777	0.178042	undirected
Zm00001d006796	Zm00001d015777	0.178042	undirected
Zm00001d019504	Zm00001d015777	0.176456	undirected
Zm00001d019504	Zm00001d015777	0.176456	undirected
Zm00001d007411	Zm00001d015777	0.176105	undirected
Zm00001d007411	Zm00001d015777	0.176105	undirected
Zm00001d032519	Zm00001d015777	0.175496	undirected
Zm00001d032519	Zm00001d015777	0.175496	undirected
Zm00001d027740	Zm00001d015777	0.175454	undirected
Zm00001d027740	Zm00001d015777	0.175454	undirected
Zm00001d025434	Zm00001d015777	0.174822	undirected
Zm00001d025434	Zm00001d015777	0.174822	undirected
Zm00001d015406	Zm00001d015777	0.174226	undirected
Zm00001d019704	Zm00001d015777	0.173898	undirected
Zm00001d019704	Zm00001d015777	0.173898	undirected
Zm00001d017486	Zm00001d015777	0.173407	undirected
Zm00001d017486	Zm00001d015777	0.173407	undirected
Zm00001d033990	Zm00001d017486	0.221438	undirected
Zm00001d033990	Zm00001d017486	0.221438	undirected
Zm00001d023387	Zm00001d033990	0.219524	undirected
Zm00001d023387	Zm00001d033990	0.219524	undirected
Zm00001d033990	Zm00001d040613	0.217572	undirected
Zm00001d033990	Zm00001d010586	0.217343	undirected
Zm00001d033990	Zm00001d010586	0.217343	undirected
Zm00001d012293	Zm00001d033990	0.216337	undirected
Zm00001d012293	Zm00001d033990	0.216337	undirected
Zm00001d033990	Zm00001d031773	0.215649	undirected
Zm00001d033990	Zm00001d031773	0.215649	undirected
Zm00001d033990	Zm00001d049932	0.215597	undirected
Zm00001d033990	Zm00001d049932	0.215597	undirected
Zm00001d033990	Zm00001d043730	0.214584	undirected
Zm00001d033990	Zm00001d043730	0.214584	undirected
Zm00001d033990	Zm00001d025229	0.213018	undirected
Zm00001d033990	Zm00001d025229	0.213018	undirected
Zm00001d033990	Zm00001d006796	0.212047	undirected
Zm00001d033990	Zm00001d006796	0.212047	undirected
Zm00001d033990	Zm00001d019504	0.211155	undirected
Zm00001d031985	Zm00001d040613	0.163627	undirected
Zm00001d031985	Zm00001d003938	0.162604	undirected
Zm00001d022089	Zm00001d031985	0.16228	undirected
Zm00001d046490	Zm00001d031985	0.154563	undirected
Zm00001d031985	Zm00001d003939	0.154469	undirected
Novel00748	Zm00001d031985	0.151074	undirected
Zm00001d043730	Zm00001d031985	0.1507	undirected
Zm00001d043730	Zm00001d031985	0.1507	undirected
Zm00001d031985	Zm00001d031563	0.146797	undirected
Zm00001d031985	Zm00001d006796	0.146418	undirected
Zm00001d031985	Zm00001d006796	0.146418	undirected
Novel02850	Zm00001d031985	0.144234	undirected
Zm00001d036866	Zm00001d031985	0.14278	undirected
Zm00001d036866	Zm00001d031985	0.14278	undirected
Zm00001d043302	Zm00001d031985	0.142407	undirected
Zm00001d031985	Zm00001d015310	0.141981	undirected
Novel02562	Zm00001d031985	0.139461	undirected
Zm00001d031985	Zm00001d039933	0.137849	undirected
Zm00001d031985	Zm00001d039933	0.137849	undirected
Zm00001d031985	Novel04400	0.132751	undirected
Zm00001d025229	Zm00001d006796	0.240744	undirected
Zm00001d025229	Zm00001d006796	0.240744	undirected
Zm00001d043730	Zm00001d025229	0.240455	undirected
Zm00001d043730	Zm00001d025229	0.240455	undirected
Zm00001d025229	Zm00001d040613	0.236503	undirected
Zm00001d032519	Zm00001d025229	0.214865	undirected
Zm00001d032519	Zm00001d025229	0.214865	undirected
Zm00001d033990	Zm00001d025229	0.213018	undirected
Zm00001d033990	Zm00001d025229	0.213018	undirected
Zm00001d025229	Zm00001d017486	0.21166	undirected
Zm00001d025229	Zm00001d017486	0.21166	undirected
Zm00001d007411	Zm00001d025229	0.206274	undirected
Zm00001d007411	Zm00001d025229	0.206274	undirected
Zm00001d025229	Zm00001d019504	0.205579	undirected
Zm00001d025229	Zm00001d019504	0.205579	undirected
Zm00001d025229	Zm00001d025434	0.201225	undirected
Zm00001d025229	Zm00001d025434	0.201225	undirected
Zm00001d025229	Zm00001d015310	0.2012	undirected
Zm00001d025229	Zm00001d027740	0.200827	undirected
Zm00001d025229	Zm00001d027740	0.200827	undirected
Zm00001d037637	Zm00001d040613	0.196004	undirected
Zm00001d037637	Zm00001d019504	0.193829	undirected
Zm00001d037637	Zm00001d019504	0.193829	undirected
Zm00001d037637	Zm00001d025434	0.192892	undirected
Zm00001d037637	Zm00001d025434	0.192892	undirected
Zm00001d037637	Zm00001d027740	0.190934	undirected
Zm00001d037637	Zm00001d027740	0.190934	undirected
Zm00001d037637	Zm00001d043730	0.19053	undirected
Zm00001d037637	Zm00001d043730	0.19053	undirected
Zm00001d037637	Zm00001d015406	0.189617	undirected
Zm00001d019704	Zm00001d037637	0.189559	undirected
Zm00001d019704	Zm00001d037637	0.189559	undirected
Zm00001d037637	Zm00001d032519	0.189305	undirected
Zm00001d037637	Zm00001d032519	0.189305	undirected
Zm00001d014205	Zm00001d037637	0.18774	undirected
Zm00001d037637	Zm00001d031773	0.18712	undirected
Zm00001d037637	Zm00001d031773	0.18712	undirected
Zm00001d007411	Zm00001d037637	0.184799	undirected
Zm00001d007411	Zm00001d037637	0.184799	undirected
Zm00001d034571	Zm00001d037637	0.18422	undirected
Zm00001d023387	Zm00001d006796	0.219896	undirected
Zm00001d023387	Zm00001d006796	0.219896	undirected
Zm00001d023387	Zm00001d033990	0.219524	undirected
Zm00001d023387	Zm00001d033990	0.219524	undirected
Zm00001d023387	Zm00001d010586	0.215764	undirected
Zm00001d023387	Zm00001d010586	0.215764	undirected
Zm00001d023387	Zm00001d017486	0.214537	undirected
Zm00001d023387	Zm00001d017486	0.214537	undirected
Zm00001d023387	Zm00001d043730	0.21305	undirected
Zm00001d023387	Zm00001d043730	0.21305	undirected
Zm00001d007411	Zm00001d023387	0.207093	undirected
Zm00001d007411	Zm00001d023387	0.207093	undirected
Zm00001d023387	Zm00001d040613	0.206786	undirected
Zm00001d023387	Zm00001d019504	0.201054	undirected
Zm00001d023387	Zm00001d019504	0.201054	undirected
Zm00001d023387	Zm00001d049932	0.19992	undirected
Zm00001d023387	Zm00001d049932	0.19992	undirected
Zm00001d012293	Zm00001d023387	0.198582	undirected
Zm00001d012293	Zm00001d023387	0.198582	undirected
Zm00001d028408	Zm00001d023387	0.195899	undirected
Zm00001d034571	Zm00001d043730	0.25759	undirected
Zm00001d034571	Zm00001d043730	0.25759	undirected
Zm00001d034571	Zm00001d005322	0.256444	undirected
Zm00001d034571	Zm00001d009382	0.25641	undirected
Zm00001d034435	Zm00001d034571	0.251038	undirected
Zm00001d034435	Zm00001d034571	0.251038	undirected
Zm00001d034571	Zm00001d034692	0.250548	undirected
Zm00001d034571	Zm00001d034692	0.250548	undirected
Zm00001d034571	Zm00001d027740	0.249531	undirected
Zm00001d034571	Zm00001d027740	0.249531	undirected
Zm00001d034571	Zm00001d020590	0.249053	undirected
Zm00001d034571	Zm00001d037985	0.249039	undirected
Zm00001d034571	Zm00001d015310	0.247724	undirected
Zm00001d034571	Zm00001d037988	0.246288	undirected
Zm00001d034571	Zm00001d019704	0.244617	undirected
Zm00001d034571	Zm00001d019704	0.244617	undirected
Zm00001d034571	Zm00001d019925	0.243851	undirected
Zm00001d026037	Zm00001d034571	0.241784	undirected
Zm00001d034571	Zm00001d000429	0.238838	undirected
Zm00001d034571	Zm00001d013900	0.236486	undirected
Novel02850	Zm00001d001993	0.207069	undirected
Zm00001d022089	Zm00001d001993	0.20381	undirected
Zm00001d001993	Zm00001d040613	0.201596	undirected
Zm00001d043730	Zm00001d001993	0.200257	undirected
Zm00001d043730	Zm00001d001993	0.200257	undirected
Zm00001d015310	Zm00001d001993	0.196725	undirected
Zm00001d001993	Zm00001d003938	0.191435	undirected
Novel05036	Zm00001d001993	0.186935	undirected
Zm00001d046490	Zm00001d001993	0.184694	undirected
Novel04400	Zm00001d001993	0.184625	undirected
Zm00001d001993	Zm00001d006796	0.180338	undirected
Zm00001d001993	Zm00001d006796	0.180338	undirected
Novel00748	Zm00001d001993	0.175819	undirected
Novel01248	Zm00001d001993	0.174723	undirected
Zm00001d034571	Zm00001d001993	0.171062	undirected
Zm00001d034571	Zm00001d001993	0.171062	undirected
Zm00001d000216	Zm00001d001993	0.169804	undirected
Zm00001d001993	Zm00001d003939	0.168459	undirected
Zm00001d032519	Zm00001d001993	0.167783	undirected
Zm00001d032519	Zm00001d001993	0.167783	undirected
Zm00001d019704	Zm00001d043730	0.267975	undirected
Zm00001d019704	Zm00001d043730	0.267975	undirected
Zm00001d019704	Zm00001d027832	0.265754	undirected
Zm00001d019704	Zm00001d027740	0.26462	undirected
Zm00001d019704	Zm00001d027740	0.26462	undirected
Zm00001d019704	Zm00001d005322	0.25993	undirected
Zm00001d034692	Zm00001d019704	0.256567	undirected
Zm00001d034692	Zm00001d019704	0.256567	undirected
Zm00001d019704	Zm00001d022459	0.255971	undirected
Zm00001d019704	Zm00001d013900	0.251433	undirected
Zm00001d019704	Zm00001d013900	0.251433	undirected
Zm00001d019704	Zm00001d019504	0.249076	undirected
Zm00001d019704	Zm00001d019504	0.249076	undirected
Zm00001d019704	Zm00001d025434	0.248425	undirected
Zm00001d019704	Zm00001d025434	0.248425	undirected
Zm00001d019704	Zm00001d020590	0.245001	undirected
Zm00001d019704	Zm00001d032519	0.244851	undirected
Zm00001d019704	Zm00001d032519	0.244851	undirected
Zm00001d034571	Zm00001d019704	0.244617	undirected
Zm00001d034571	Zm00001d019704	0.244617	undirected
Zm00001d043730	Zm00001d031773	0.254061	undirected
Zm00001d043730	Zm00001d031773	0.254061	undirected
Zm00001d031773	Zm00001d019504	0.245307	undirected
Zm00001d031773	Zm00001d019504	0.245307	undirected
Zm00001d027740	Zm00001d031773	0.239191	undirected
Zm00001d027740	Zm00001d031773	0.239191	undirected
Zm00001d031773	Zm00001d006796	0.235602	undirected
Zm00001d031773	Zm00001d006796	0.235602	undirected
Zm00001d019704	Zm00001d031773	0.234657	undirected
Zm00001d019704	Zm00001d031773	0.234657	undirected
Zm00001d032519	Zm00001d031773	0.23285	undirected
Zm00001d032519	Zm00001d031773	0.23285	undirected
Zm00001d031773	Zm00001d040613	0.229528	undirected
Zm00001d031773	Zm00001d017486	0.229036	undirected
Zm00001d031773	Zm00001d017486	0.229036	undirected
Zm00001d031773	Zm00001d025434	0.228573	undirected
Zm00001d031773	Zm00001d025434	0.228573	undirected
Zm00001d007411	Zm00001d031773	0.227618	undirected
Zm00001d007411	Zm00001d031773	0.227618	undirected
Zm00001d031773	Zm00001d022459	0.225827	undirected
Zm00001d012764	Novel03175	0.151342	undirected
Zm00001d012764	Novel03175	0.151342	undirected
Zm00001d033990	Novel03175	0.149033	undirected
Zm00001d033990	Novel03175	0.149033	undirected
Novel01011	Novel03175	0.148585	undirected
Novel03175	Zm00001d039933	0.147494	undirected
Novel03175	Zm00001d039933	0.147494	undirected
Novel03175	Zm00001d015777	0.146276	undirected
Novel03175	Zm00001d015777	0.146276	undirected
Novel03175	Zm00001d004213	0.14558	undirected
Novel03175	Zm00001d004213	0.14558	undirected
Zm00001d043730	Novel03175	0.145411	undirected
Zm00001d043730	Novel03175	0.145411	undirected
Zm00001d045164	Novel03175	0.144985	undirected
Novel03175	Zm00001d006796	0.144674	undirected
Novel03175	Zm00001d006796	0.144674	undirected
Novel03178	Novel03175	0.144115	undirected
Novel03178	Novel03175	0.144115	undirected
Zm00001d029274	Novel03175	0.142842	undirected
Zm00001d029274	Novel03175	0.142842	undirected
Zm00001d034435	Zm00001d027740	0.275069	undirected
Zm00001d034435	Zm00001d027740	0.275069	undirected
Zm00001d034435	Zm00001d026037	0.266911	undirected
Zm00001d034435	Zm00001d043730	0.261322	undirected
Zm00001d034435	Zm00001d043730	0.261322	undirected
Zm00001d034435	Zm00001d034571	0.251038	undirected
Zm00001d034435	Zm00001d034571	0.251038	undirected
Zm00001d034435	Zm00001d037985	0.248113	undirected
Zm00001d034435	Zm00001d015310	0.246004	undirected
Zm00001d034435	Zm00001d010856	0.241923	undirected
Zm00001d034435	Zm00001d010856	0.241923	undirected
Zm00001d034435	Zm00001d032519	0.241576	undirected
Zm00001d034435	Zm00001d032519	0.241576	undirected
Zm00001d011755	Zm00001d034435	0.234036	undirected
Zm00001d011755	Zm00001d034435	0.234036	undirected
Zm00001d034435	Zm00001d000429	0.233406	undirected
Zm00001d034435	Zm00001d041662	0.231558	undirected
Zm00001d034435	Zm00001d019704	0.231431	undirected
Zm00001d034435	Zm00001d019704	0.231431	undirected
Zm00001d034435	Zm00001d019504	0.230766	undirected
Zm00001d010856	Zm00001d043730	0.260048	undirected
Zm00001d010856	Zm00001d043730	0.260048	undirected
Zm00001d010856	Zm00001d027740	0.250648	undirected
Zm00001d010856	Zm00001d027740	0.250648	undirected
Zm00001d010856	Zm00001d015310	0.242546	undirected
Zm00001d034435	Zm00001d010856	0.241923	undirected
Zm00001d034435	Zm00001d010856	0.241923	undirected
Zm00001d010856	Zm00001d040613	0.238157	undirected
Zm00001d010856	Zm00001d032519	0.237952	undirected
Zm00001d010856	Zm00001d032519	0.237952	undirected
Zm00001d010856	Zm00001d034692	0.235587	undirected
Zm00001d010856	Zm00001d034692	0.235587	undirected
Zm00001d010856	Zm00001d005322	0.235107	undirected
Zm00001d010856	Zm00001d037988	0.234933	undirected
Zm00001d034571	Zm00001d010856	0.234417	undirected
Zm00001d034571	Zm00001d010856	0.234417	undirected
Zm00001d010856	Zm00001d027832	0.233604	undirected
Zm00001d010856	Zm00001d006796	0.233428	undirected
Zm00001d010856	Zm00001d006796	0.233428	undirected
Zm00001d010856	Zm00001d025434	0.230867	undirected
Zm00001d006796	Zm00001d049932	0.219557	undirected
Zm00001d006796	Zm00001d049932	0.219557	undirected
Zm00001d043730	Zm00001d049932	0.218188	undirected
Zm00001d043730	Zm00001d049932	0.218188	undirected
Zm00001d049932	Zm00001d017486	0.217613	undirected
Zm00001d049932	Zm00001d017486	0.217613	undirected
Zm00001d033990	Zm00001d049932	0.215597	undirected
Zm00001d033990	Zm00001d049932	0.215597	undirected
Zm00001d049932	Zm00001d010586	0.213538	undirected
Zm00001d049932	Zm00001d010586	0.213538	undirected
Zm00001d002360	Zm00001d049932	0.212255	undirected
Zm00001d022459	Zm00001d049932	0.211866	undirected
Zm00001d019504	Zm00001d049932	0.211836	undirected
Zm00001d019504	Zm00001d049932	0.211836	undirected
Zm00001d007411	Zm00001d049932	0.209842	undirected
Zm00001d007411	Zm00001d049932	0.209842	undirected
Zm00001d031455	Zm00001d049932	0.209593	undirected
Zm00001d040613	Zm00001d049932	0.207401	undirected
Zm00001d031773	Zm00001d049932	0.204096	undirected
Zm00001d031773	Zm00001d049932	0.204096	undirected
Zm00001d022089	Zm00001d039148	0.170754	undirected
Zm00001d039148	Zm00001d003938	0.168161	undirected
Zm00001d043730	Zm00001d039148	0.163225	undirected
Zm00001d043730	Zm00001d039148	0.163225	undirected
Zm00001d039148	Zm00001d015310	0.162359	undirected
Zm00001d046490	Zm00001d039148	0.160415	undirected
Zm00001d039148	Zm00001d003939	0.159483	undirected
Novel06065	Zm00001d039148	0.156137	undirected
Zm00001d039148	Zm00001d040613	0.156039	undirected
Zm00001d026037	Zm00001d039148	0.154368	undirected
Zm00001d039148	Novel04400	0.15097	undirected
Zm00001d011755	Zm00001d039148	0.147972	undirected
Zm00001d011755	Zm00001d039148	0.147972	undirected
Novel02850	Zm00001d039148	0.142512	undirected
Zm00001d027740	Zm00001d039148	0.141276	undirected
Zm00001d027740	Zm00001d039148	0.141276	undirected
Zm00001d039148	Zm00001d039933	0.140907	undirected
Zm00001d039148	Zm00001d039933	0.140907	undirected
Zm00001d039148	Zm00001d045600	0.140003	undirected
Novel00748	Zm00001d039148	0.139515	undirected
Zm00001d043730	Zm00001d051216	0.197321	undirected
Zm00001d043730	Zm00001d051216	0.197321	undirected
Zm00001d051216	Zm00001d040613	0.191877	undirected
Zm00001d051216	Zm00001d006796	0.185033	undirected
Zm00001d051216	Zm00001d006796	0.185033	undirected
Zm00001d022089	Zm00001d051216	0.180252	undirected
Zm00001d051216	Zm00001d015310	0.178766	undirected
Novel02850	Zm00001d051216	0.177998	undirected
Zm00001d051216	Zm00001d003939	0.173344	undirected
Zm00001d032519	Zm00001d051216	0.169528	undirected
Zm00001d032519	Zm00001d051216	0.169528	undirected
Zm00001d051216	Zm00001d003938	0.165859	undirected
Zm00001d051216	Zm00001d039933	0.163881	undirected
Zm00001d051216	Zm00001d039933	0.163881	undirected
Zm00001d051216	Zm00001d027740	0.161236	undirected
Zm00001d051216	Zm00001d027740	0.161236	undirected
Zm00001d051216	Novel04400	0.160306	undirected
Zm00001d036866	Zm00001d051216	0.15963	undirected
Zm00001d036866	Zm00001d051216	0.15963	undirected
Zm00001d012764	Zm00001d051216	0.156961	undirected
Zm00001d012293	Zm00001d043730	0.221394	undirected
Zm00001d012293	Zm00001d043730	0.221394	undirected
Zm00001d012293	Zm00001d040613	0.219781	undirected
Zm00001d012293	Zm00001d006796	0.217536	undirected
Zm00001d012293	Zm00001d006796	0.217536	undirected
Zm00001d012293	Zm00001d033990	0.216337	undirected
Zm00001d012293	Zm00001d033990	0.216337	undirected
Zm00001d012293	Zm00001d017486	0.207381	undirected
Zm00001d012293	Zm00001d017486	0.207381	undirected
Zm00001d012293	Zm00001d010586	0.20259	undirected
Zm00001d012293	Zm00001d010586	0.20259	undirected
Zm00001d012293	Novel02850	0.199131	undirected
Zm00001d012293	Zm00001d031773	0.198686	undirected
Zm00001d012293	Zm00001d031773	0.198686	undirected
Zm00001d012293	Zm00001d023387	0.198582	undirected
Zm00001d012293	Zm00001d023387	0.198582	undirected
Zm00001d012293	Zm00001d019504	0.19521	undirected
Zm00001d012293	Zm00001d019504	0.19521	undirected
Zm00001d012293	Zm00001d049932	0.195158	undirected
Zm00001d012293	Zm00001d049932	0.195158	undirected
Zm00001d048292	Zm00001d040613	0.171091	undirected
Zm00001d033990	Zm00001d048292	0.168673	undirected
Zm00001d033990	Zm00001d048292	0.168673	undirected
Zm00001d012293	Zm00001d048292	0.168173	undirected
Zm00001d012293	Zm00001d048292	0.168173	undirected
Zm00001d048292	Zm00001d025229	0.167054	undirected
Zm00001d048292	Zm00001d025229	0.167054	undirected
Zm00001d048292	Zm00001d010586	0.166467	undirected
Zm00001d048292	Zm00001d010586	0.166467	undirected
Zm00001d048292	Zm00001d017486	0.166178	undirected
Zm00001d048292	Zm00001d017486	0.166178	undirected
Zm00001d023387	Zm00001d048292	0.165436	undirected
Zm00001d023387	Zm00001d048292	0.165436	undirected
Zm00001d007411	Zm00001d048292	0.163443	undirected
Zm00001d007411	Zm00001d048292	0.163443	undirected
Zm00001d036866	Zm00001d048292	0.161675	undirected
Zm00001d036866	Zm00001d048292	0.161675	undirected
Zm00001d028408	Zm00001d048292	0.16132	undirected
Zm00001d028408	Zm00001d048292	0.16132	undirected
Zm00001d048292	Zm00001d049932	0.160685	undirected
Zm00001d033990	Zm00001d010586	0.217343	undirected
Zm00001d033990	Zm00001d010586	0.217343	undirected
Zm00001d023387	Zm00001d010586	0.215764	undirected
Zm00001d023387	Zm00001d010586	0.215764	undirected
Zm00001d031455	Zm00001d010586	0.214126	undirected
Zm00001d049932	Zm00001d010586	0.213538	undirected
Zm00001d049932	Zm00001d010586	0.213538	undirected
Zm00001d006796	Zm00001d010586	0.21273	undirected
Zm00001d006796	Zm00001d010586	0.21273	undirected
Zm00001d043730	Zm00001d010586	0.209047	undirected
Zm00001d043730	Zm00001d010586	0.209047	undirected
Zm00001d040613	Zm00001d010586	0.208431	undirected
Zm00001d017486	Zm00001d010586	0.20765	undirected
Zm00001d017486	Zm00001d010586	0.20765	undirected
Zm00001d031773	Zm00001d010586	0.206918	undirected
Zm00001d031773	Zm00001d010586	0.206918	undirected
Zm00001d012293	Zm00001d010586	0.20259	undirected
Zm00001d012293	Zm00001d010586	0.20259	undirected
Zm00001d022459	Zm00001d010586	0.202383	undirected
Zm00001d025434	Zm00001d010586	0.199487	undirected
Zm00001d020888	Zm00001d040613	0.168875	undirected
Zm00001d020888	Zm00001d043730	0.165166	undirected
Zm00001d020888	Zm00001d043730	0.165166	undirected
Zm00001d020888	Zm00001d006796	0.164226	undirected
Zm00001d020888	Zm00001d006796	0.164226	undirected
Zm00001d020888	Zm00001d015310	0.15402	undirected
Zm00001d022089	Zm00001d020888	0.152311	undirected
Zm00001d020888	Zm00001d032519	0.148555	undirected
Zm00001d020888	Zm00001d032519	0.148555	undirected
Zm00001d020888	Zm00001d003939	0.147011	undirected
Zm00001d036866	Zm00001d020888	0.14273	undirected
Zm00001d036866	Zm00001d020888	0.14273	undirected
Zm00001d020888	Zm00001d039933	0.140528	undirected
Zm00001d020888	Zm00001d039933	0.140528	undirected
Zm00001d007411	Zm00001d020888	0.13903	undirected
Zm00001d007411	Zm00001d020888	0.13903	undirected
Zm00001d020888	Zm00001d003938	0.135456	undirected
Zm00001d020888	Novel02850	0.133678	undirected
Zm00001d020888	Zm00001d027740	0.132993	undirected
Zm00001d020888	Zm00001d027740	0.132993	undirected
Zm00001d018298	Zm00001d033990	0.176617	undirected
Zm00001d018298	Zm00001d033990	0.176617	undirected
Zm00001d018298	Zm00001d043730	0.173745	undirected
Zm00001d018298	Zm00001d043730	0.173745	undirected
Zm00001d018298	Zm00001d006796	0.172723	undirected
Zm00001d018298	Zm00001d006796	0.172723	undirected
Zm00001d018298	Zm00001d010586	0.17246	undirected
Zm00001d018298	Zm00001d010586	0.17246	undirected
Zm00001d018298	Zm00001d008812	0.171949	undirected
Zm00001d018298	Zm00001d043912	0.168592	undirected
Zm00001d018298	Zm00001d040613	0.166017	undirected
Zm00001d018298	Zm00001d017486	0.16536	undirected
Zm00001d018298	Zm00001d017486	0.16536	undirected
Zm00001d018298	Zm00001d015777	0.16239	undirected
Zm00001d018298	Zm00001d015777	0.16239	undirected
Zm00001d007411	Zm00001d018298	0.15981	undirected
Zm00001d007411	Zm00001d018298	0.15981	undirected
Zm00001d018298	Zm00001d022459	0.159384	undirected
Zm00001d018298	Zm00001d019504	0.159143	undirected
Zm00001d018298	Zm00001d019504	0.159143	undirected
Zm00001d028718	Zm00001d043730	0.23447	undirected
Zm00001d028718	Zm00001d043730	0.23447	undirected
Zm00001d028718	Zm00001d040613	0.227017	undirected
Zm00001d028718	Novel02850	0.217911	undirected
Zm00001d028718	Zm00001d006796	0.21522	undirected
Zm00001d028718	Zm00001d006796	0.21522	undirected
Zm00001d028718	Zm00001d015310	0.214023	undirected
Zm00001d034571	Zm00001d028718	0.210425	undirected
Zm00001d034571	Zm00001d028718	0.210425	undirected
Zm00001d028718	Zm00001d027740	0.209467	undirected
Zm00001d028718	Zm00001d027740	0.209467	undirected
Zm00001d028718	Zm00001d033990	0.204092	undirected
Zm00001d028718	Zm00001d033990	0.204092	undirected
Zm00001d028718	Zm00001d017486	0.202388	undirected
Zm00001d028718	Zm00001d017486	0.202388	undirected
Zm00001d028718	Zm00001d032519	0.200733	undirected
Zm00001d028718	Zm00001d032519	0.200733	undirected
Zm00001d028718	Zm00001d019504	0.199473	undirected
Zm00001d028718	Zm00001d019504	0.199473	undirected
Zm00001d022089	Zm00001d028718	0.195389	undirected
Zm00001d027740	Zm00001d022303	0.249842	undirected
Zm00001d027740	Zm00001d022303	0.249842	undirected
Zm00001d026037	Zm00001d022303	0.247389	undirected
Zm00001d034571	Zm00001d022303	0.235562	undirected
Zm00001d034571	Zm00001d022303	0.235562	undirected
Zm00001d043730	Zm00001d022303	0.234289	undirected
Zm00001d043730	Zm00001d022303	0.234289	undirected
Zm00001d035000	Zm00001d022303	0.222331	undirected
Zm00001d010856	Zm00001d022303	0.222098	undirected
Zm00001d010856	Zm00001d022303	0.222098	undirected
Zm00001d022303	Zm00001d037985	0.22125	undirected
Zm00001d015310	Zm00001d022303	0.219922	undirected
Zm00001d009382	Zm00001d022303	0.217999	undirected
Zm00001d019925	Zm00001d022303	0.217277	undirected
Zm00001d032519	Zm00001d022303	0.214309	undirected
Zm00001d032519	Zm00001d022303	0.214309	undirected
Zm00001d000429	Zm00001d022303	0.213487	undirected
Zm00001d011755	Zm00001d022303	0.211053	undirected
Zm00001d011755	Zm00001d022303	0.211053	undirected
Zm00001d022303	Zm00001d029349	0.210038	undirected
Zm00001d018298	Zm00001d034433	0.15423	undirected
Zm00001d018298	Zm00001d034433	0.15423	undirected
Zm00001d043912	Zm00001d034433	0.151241	undirected
Zm00001d047973	Zm00001d034433	0.14606	undirected
Zm00001d034433	Zm00001d040613	0.145384	undirected
Zm00001d034433	Zm00001d015777	0.144928	undirected
Zm00001d034433	Zm00001d015777	0.144928	undirected
Zm00001d034433	Zm00001d010586	0.144558	undirected
Zm00001d034433	Zm00001d010586	0.144558	undirected
Zm00001d034433	Zm00001d006796	0.143791	undirected
Zm00001d034433	Zm00001d006796	0.143791	undirected
Zm00001d043730	Zm00001d034433	0.143295	undirected
Zm00001d043730	Zm00001d034433	0.143295	undirected
Zm00001d034433	Zm00001d049932	0.14091	undirected
Zm00001d034433	Zm00001d049932	0.14091	undirected
Zm00001d034433	Zm00001d008812	0.140889	undirected
Zm00001d023387	Zm00001d034433	0.140232	undirected
Zm00001d023387	Zm00001d034433	0.140232	undirected
Zm00001d033990	Zm00001d034433	0.139387	undirected
Zm00001d033990	Zm00001d034433	0.139387	undirected
Zm00001d027740	Zm00001d013900	0.258778	undirected
Zm00001d027740	Zm00001d013900	0.258778	undirected
Zm00001d043730	Zm00001d013900	0.253407	undirected
Zm00001d043730	Zm00001d013900	0.253407	undirected
Zm00001d019504	Zm00001d013900	0.251842	undirected
Zm00001d019504	Zm00001d013900	0.251842	undirected
Zm00001d019704	Zm00001d013900	0.251433	undirected
Zm00001d019704	Zm00001d013900	0.251433	undirected
Zm00001d032519	Zm00001d013900	0.237491	undirected
Zm00001d032519	Zm00001d013900	0.237491	undirected
Zm00001d025434	Zm00001d013900	0.236654	undirected
Zm00001d025434	Zm00001d013900	0.236654	undirected
Zm00001d034571	Zm00001d013900	0.236486	undirected
Zm00001d034571	Zm00001d013900	0.236486	undirected
Zm00001d015406	Zm00001d013900	0.227623	undirected
Zm00001d014205	Zm00001d013900	0.227159	undirected
Zm00001d015310	Zm00001d013900	0.226208	undirected
Zm00001d013900	Zm00001d017486	0.22069	undirected
Zm00001d013900	Zm00001d017486	0.22069	undirected
Zm00001d010856	Zm00001d013900	0.220664	undirected
Zm00001d036866	Zm00001d038805	0.152071	undirected
Zm00001d036866	Zm00001d038805	0.152071	undirected
Zm00001d038805	Zm00001d031563	0.146359	undirected
Zm00001d038805	Zm00001d008241	0.139593	undirected
Zm00001d038805	Zm00001d040613	0.135063	undirected
Zm00001d038805	Zm00001d003451	0.128723	undirected
Zm00001d038805	Zm00001d006796	0.12833	undirected
Zm00001d038805	Zm00001d006796	0.12833	undirected
Zm00001d038805	Zm00001d012629	0.128298	undirected
Zm00001d038805	Zm00001d048292	0.127398	undirected
Zm00001d038805	Zm00001d048292	0.127398	undirected
Zm00001d038805	Zm00001d003939	0.127015	undirected
Zm00001d038805	Zm00001d033990	0.121928	undirected
Zm00001d038805	Zm00001d033990	0.121928	undirected
Zm00001d038805	Zm00001d025229	0.121767	undirected
Zm00001d038805	Zm00001d025229	0.121767	undirected
Zm00001d038805	Zm00001d023387	0.120426	undirected
Zm00001d038805	Zm00001d023387	0.120426	undirected
Zm00001d012764	Zm00001d038805	0.11929	undirected
Zm00001d012764	Zm00001d038805	0.11929	undirected
Zm00001d034692	Zm00001d027740	0.270556	undirected
Zm00001d034692	Zm00001d027740	0.270556	undirected
Zm00001d034692	Zm00001d019704	0.256567	undirected
Zm00001d034692	Zm00001d019704	0.256567	undirected
Zm00001d034692	Zm00001d019504	0.252473	undirected
Zm00001d034692	Zm00001d019504	0.252473	undirected
Zm00001d034571	Zm00001d034692	0.250548	undirected
Zm00001d034571	Zm00001d034692	0.250548	undirected
Zm00001d034692	Zm00001d043730	0.250149	undirected
Zm00001d034692	Zm00001d043730	0.250149	undirected
Zm00001d034692	Zm00001d025434	0.239891	undirected
Zm00001d034692	Zm00001d025434	0.239891	undirected
Zm00001d034692	Zm00001d032519	0.239137	undirected
Zm00001d034692	Zm00001d032519	0.239137	undirected
Zm00001d010856	Zm00001d034692	0.235587	undirected
Zm00001d010856	Zm00001d034692	0.235587	undirected
Zm00001d034692	Zm00001d019925	0.23463	undirected
Zm00001d034692	Zm00001d015310	0.232453	undirected
Zm00001d034692	Zm00001d015406	0.231604	undirected
Zm00001d014205	Zm00001d034692	0.227427	undirected
Zm00001d033897	Zm00001d040613	0.190663	undirected
Zm00001d043730	Zm00001d033897	0.184419	undirected
Zm00001d043730	Zm00001d033897	0.184419	undirected
Zm00001d015310	Zm00001d033897	0.181303	undirected
Zm00001d022089	Zm00001d033897	0.171115	undirected
Zm00001d041005	Zm00001d033897	0.169262	undirected
Novel03178	Zm00001d033897	0.168904	undirected
Novel03178	Zm00001d033897	0.168904	undirected
Novel06065	Zm00001d033897	0.168488	undirected
Novel02850	Zm00001d033897	0.167526	undirected
Zm00001d033897	Zm00001d003939	0.161645	undirected
Zm00001d033897	Zm00001d006796	0.160955	undirected
Zm00001d033897	Zm00001d006796	0.160955	undirected
Novel04209	Zm00001d033897	0.160713	undirected
Zm00001d048421	Zm00001d033897	0.159978	undirected
Zm00001d000216	Zm00001d033897	0.159643	undirected
Zm00001d003938	Zm00001d033897	0.159334	undirected
Zm00001d027076	Zm00001d033897	0.158555	undirected
Zm00001d012764	Zm00001d033897	0.15707	undirected
Zm00001d012764	Zm00001d033897	0.15707	undirected
Zm00001d043730	Zm00001d012120	0.241499	undirected
Zm00001d043730	Zm00001d012120	0.241499	undirected
Zm00001d012120	Zm00001d027740	0.2308	undirected
Zm00001d012120	Zm00001d027740	0.2308	undirected
Zm00001d012120	Zm00001d019504	0.22764	undirected
Zm00001d012120	Zm00001d019504	0.22764	undirected
Zm00001d019704	Zm00001d012120	0.227563	undirected
Zm00001d019704	Zm00001d012120	0.227563	undirected
Zm00001d012120	Zm00001d040613	0.221359	undirected
Zm00001d012120	Zm00001d017486	0.220539	undirected
Zm00001d012120	Zm00001d017486	0.220539	undirected
Zm00001d034571	Zm00001d012120	0.219849	undirected
Zm00001d034571	Zm00001d012120	0.219849	undirected
Zm00001d012120	Zm00001d006796	0.218667	undirected
Zm00001d012120	Zm00001d006796	0.218667	undirected
Zm00001d012120	Zm00001d015310	0.215555	undirected
Zm00001d032519	Zm00001d012120	0.213425	undirected
Zm00001d032519	Zm00001d012120	0.213425	undirected
Novel02850	Zm00001d012120	0.211729	undirected
Zm00001d014205	Zm00001d012120	0.211507	undirected
Zm00001d040613	Zm00001d017545	0.162948	undirected
Zm00001d043730	Zm00001d017545	0.143485	undirected
Zm00001d043730	Zm00001d017545	0.143485	undirected
Zm00001d006796	Zm00001d017545	0.143405	undirected
Zm00001d006796	Zm00001d017545	0.143405	undirected
Zm00001d036866	Zm00001d017545	0.143085	undirected
Zm00001d036866	Zm00001d017545	0.143085	undirected
Zm00001d016098	Zm00001d017545	0.140983	undirected
Zm00001d022089	Zm00001d017545	0.13703	undirected
Zm00001d003938	Zm00001d017545	0.136983	undirected
Zm00001d043302	Zm00001d017545	0.134286	undirected
Zm00001d033612	Zm00001d017545	0.131323	undirected
Zm00001d015310	Zm00001d017545	0.131201	undirected
Novel02850	Zm00001d017545	0.130481	undirected
Zm00001d031563	Zm00001d017545	0.127141	undirected
Zm00001d017545	Zm00001d003939	0.126498	undirected
Zm00001d037637	Zm00001d017545	0.12639	undirected
Zm00001d037637	Zm00001d017545	0.12639	undirected
Zm00001d012764	Zm00001d017545	0.123524	undirected
Zm00001d012764	Zm00001d017545	0.123524	undirected
Zm00001d040613	Zm00001d034423	0.154257	undirected
Zm00001d036866	Zm00001d034423	0.147377	undirected
Zm00001d036866	Zm00001d034423	0.147377	undirected
Zm00001d033990	Zm00001d034423	0.142335	undirected
Zm00001d033990	Zm00001d034423	0.142335	undirected
Zm00001d048292	Zm00001d034423	0.139098	undirected
Zm00001d048292	Zm00001d034423	0.139098	undirected
Zm00001d006796	Zm00001d034423	0.13859	undirected
Zm00001d006796	Zm00001d034423	0.13859	undirected
Zm00001d034423	Zm00001d010586	0.136644	undirected
Zm00001d034423	Zm00001d010586	0.136644	undirected
Novel03175	Zm00001d034423	0.13556	undirected
Novel03175	Zm00001d034423	0.13556	undirected
Zm00001d042922	Zm00001d034423	0.135544	undirected
Zm00001d042922	Zm00001d034423	0.135544	undirected
Zm00001d008812	Zm00001d034423	0.133065	undirected
Zm00001d043730	Zm00001d034423	0.132967	undirected
Zm00001d043730	Zm00001d034423	0.132967	undirected
Zm00001d012293	Zm00001d034423	0.132784	undirected
Zm00001d012293	Zm00001d034423	0.132784	undirected
Zm00001d042922	Zm00001d033990	0.184847	undirected
Zm00001d042922	Zm00001d033990	0.184847	undirected
Zm00001d042922	Zm00001d010586	0.171636	undirected
Zm00001d042922	Zm00001d010586	0.171636	undirected
Zm00001d042922	Zm00001d040613	0.169942	undirected
Zm00001d042922	Zm00001d008812	0.169351	undirected
Zm00001d042922	Zm00001d006796	0.160784	undirected
Zm00001d042922	Zm00001d006796	0.160784	undirected
Zm00001d042922	Novel02850	0.160692	undirected
Zm00001d042922	Zm00001d043730	0.160058	undirected
Zm00001d042922	Zm00001d043730	0.160058	undirected
Zm00001d042922	Zm00001d017486	0.156995	undirected
Zm00001d042922	Zm00001d017486	0.156995	undirected
Zm00001d042922	Zm00001d043912	0.155939	undirected
Zm00001d012293	Zm00001d042922	0.155268	undirected
Zm00001d012293	Zm00001d042922	0.155268	undirected
Zm00001d042922	Zm00001d045435	0.152149	undirected
Zm00001d042922	Zm00001d015777	0.149809	undirected
Zm00001d042922	Zm00001d015777	0.149809	undirected
Zm00001d023387	Zm00001d042922	0.148645	undirected
Zm00001d033990	Zm00001d048073	0.173702	undirected
Zm00001d033990	Zm00001d048073	0.173702	undirected
Zm00001d040613	Zm00001d048073	0.168886	undirected
Zm00001d036866	Zm00001d048073	0.160961	undirected
Zm00001d036866	Zm00001d048073	0.160961	undirected
Zm00001d006796	Zm00001d048073	0.158924	undirected
Zm00001d006796	Zm00001d048073	0.158924	undirected
Novel02850	Zm00001d048073	0.156973	undirected
Zm00001d048073	Zm00001d010586	0.153864	undirected
Zm00001d048073	Zm00001d010586	0.153864	undirected
Zm00001d043730	Zm00001d048073	0.152394	undirected
Zm00001d043730	Zm00001d048073	0.152394	undirected
Zm00001d024903	Zm00001d048073	0.148858	undirected
Zm00001d048292	Zm00001d048073	0.147403	undirected
Zm00001d048292	Zm00001d048073	0.147403	undirected
Zm00001d048073	Zm00001d017486	0.146524	undirected
Zm00001d048073	Zm00001d017486	0.146524	undirected
Zm00001d012293	Zm00001d048073	0.145497	undirected
Zm00001d012293	Zm00001d048073	0.145497	undirected
Zm00001d008812	Zm00001d048073	0.142591	undirected
Zm00001d028588	Zm00001d010586	0.186004	undirected
Zm00001d028588	Zm00001d010586	0.186004	undirected
Zm00001d028588	Zm00001d033990	0.176628	undirected
Zm00001d028588	Zm00001d033990	0.176628	undirected
Zm00001d023387	Zm00001d028588	0.174775	undirected
Zm00001d023387	Zm00001d028588	0.174775	undirected
Zm00001d028588	Zm00001d049932	0.173526	undirected
Zm00001d028588	Zm00001d049932	0.173526	undirected
Zm00001d012293	Zm00001d028588	0.170354	undirected
Zm00001d012293	Zm00001d028588	0.170354	undirected
Zm00001d028588	Zm00001d043912	0.16955	undirected
Zm00001d028588	Zm00001d017486	0.167095	undirected
Zm00001d028588	Zm00001d017486	0.167095	undirected
Zm00001d028588	Zm00001d045435	0.158237	undirected
Zm00001d007411	Zm00001d028588	0.154368	undirected
Zm00001d007411	Zm00001d028588	0.154368	undirected
Zm00001d028588	Zm00001d006796	0.1523	undirected
Zm00001d028588	Zm00001d006796	0.1523	undirected
Zm00001d028408	Zm00001d028588	0.152199	undirected
Zm00001d028408	Zm00001d028588	0.152199	undirected
Zm00001d014863	Zm00001d045435	0.16134	undirected
Zm00001d014863	Zm00001d010586	0.160103	undirected
Zm00001d014863	Zm00001d010586	0.160103	undirected
Zm00001d023387	Zm00001d014863	0.156977	undirected
Zm00001d023387	Zm00001d014863	0.156977	undirected
Zm00001d014863	Zm00001d043912	0.156691	undirected
Zm00001d014863	Zm00001d049932	0.150773	undirected
Zm00001d014863	Zm00001d049932	0.150773	undirected
Zm00001d014863	Zm00001d028588	0.144545	undirected
Zm00001d014863	Zm00001d028588	0.144545	undirected
Zm00001d014863	Zm00001d024903	0.143159	undirected
Zm00001d014863	Zm00001d033990	0.140324	undirected
Zm00001d014863	Zm00001d033990	0.140324	undirected
Zm00001d012293	Zm00001d014863	0.13897	undirected
Zm00001d012293	Zm00001d014863	0.13897	undirected
Zm00001d014863	Zm00001d017486	0.130419	undirected
Zm00001d014863	Zm00001d017486	0.130419	undirected
Zm00001d014863	Zm00001d023811	0.124043	undirected
Zm00001d014863	Zm00001d023811	0.124043	undirected
Zm00001d028408	Zm00001d014863	0.122329	undirected
Zm00001d028180	Zm00001d010586	0.170506	undirected
Zm00001d028180	Zm00001d010586	0.170506	undirected
Zm00001d023387	Zm00001d028180	0.163105	undirected
Zm00001d023387	Zm00001d028180	0.163105	undirected
Zm00001d028180	Zm00001d049932	0.161368	undirected
Zm00001d028180	Zm00001d049932	0.161368	undirected
Zm00001d012293	Zm00001d028180	0.155242	undirected
Zm00001d012293	Zm00001d028180	0.155242	undirected
Zm00001d028180	Zm00001d033990	0.147852	undirected
Zm00001d028180	Zm00001d033990	0.147852	undirected
Zm00001d028180	Zm00001d017486	0.147738	undirected
Zm00001d028180	Zm00001d017486	0.147738	undirected
Zm00001d042633	Zm00001d028180	0.14764	undirected
Zm00001d028180	Zm00001d045435	0.14605	undirected
Zm00001d028180	Zm00001d043912	0.144694	undirected
Zm00001d024903	Zm00001d028180	0.144229	undirected
Zm00001d028180	Zm00001d023811	0.143608	undirected
Zm00001d028180	Zm00001d023811	0.143608	undirected
Zm00001d028588	Zm00001d028180	0.141384	undirected
Zm00001d028588	Zm00001d028180	0.141384	undirected
Zm00001d033872	Zm00001d045435	0.156829	undirected
Zm00001d033872	Zm00001d010586	0.152239	undirected
Zm00001d033872	Zm00001d010586	0.152239	undirected
Zm00001d024903	Zm00001d033872	0.146884	undirected
Zm00001d033872	Zm00001d043912	0.142058	undirected
Zm00001d033872	Zm00001d033990	0.139929	undirected
Zm00001d033872	Zm00001d033990	0.139929	undirected
Zm00001d023387	Zm00001d033872	0.135667	undirected
Zm00001d023387	Zm00001d033872	0.135667	undirected
Zm00001d012293	Zm00001d033872	0.132639	undirected
Zm00001d012293	Zm00001d033872	0.132639	undirected
Zm00001d042922	Zm00001d033872	0.132257	undirected
Zm00001d042922	Zm00001d033872	0.132257	undirected
Zm00001d033872	Zm00001d048073	0.131945	undirected
Zm00001d033872	Zm00001d048073	0.131945	undirected
Zm00001d033872	Zm00001d049932	0.131443	undirected
Zm00001d033872	Zm00001d049932	0.131443	undirected
Zm00001d038806	Zm00001d033872	0.128143	undirected
Zm00001d014863	Zm00001d033872	0.12084	undirected
Zm00001d014863	Zm00001d033872	0.12084	undirected
Zm00001d042633	Zm00001d023811	0.156707	undirected
Zm00001d028588	Zm00001d023811	0.146123	undirected
Zm00001d028588	Zm00001d023811	0.146123	undirected
Zm00001d028180	Zm00001d023811	0.143608	undirected
Zm00001d028180	Zm00001d023811	0.143608	undirected
Zm00001d017381	Zm00001d023811	0.143446	undirected
Zm00001d017381	Zm00001d023811	0.143446	undirected
Zm00001d023811	Zm00001d024996	0.140017	undirected
Zm00001d023387	Zm00001d023811	0.139316	undirected
Zm00001d023387	Zm00001d023811	0.139316	undirected
Zm00001d023811	Zm00001d049932	0.138028	undirected
Zm00001d023811	Zm00001d049932	0.138028	undirected
Zm00001d023811	Zm00001d014134	0.136831	undirected
Zm00001d023811	Zm00001d014134	0.136831	undirected
Zm00001d023811	Zm00001d010586	0.135542	undirected
Zm00001d023811	Zm00001d010586	0.135542	undirected
Zm00001d023811	Zm00001d016947	0.133986	undirected
Zm00001d023811	Zm00001d016947	0.133986	undirected
Zm00001d045435	Zm00001d023811	0.126196	undirected
Zm00001d012293	Zm00001d023811	0.126107	undirected
Zm00001d006476	Zm00001d016947	0.100018	undirected
Zm00001d006476	Zm00001d016947	0.100018	undirected
Zm00001d006476	Zm00001d024210	0.0909894	undirected
Zm00001d023811	Zm00001d006476	0.0905238	undirected
Zm00001d023811	Zm00001d006476	0.0905238	undirected
Zm00001d024211	Zm00001d006476	0.0897925	undirected
Zm00001d042633	Zm00001d006476	0.0831463	undirected
Zm00001d028588	Zm00001d006476	0.0810864	undirected
Zm00001d028588	Zm00001d006476	0.0810864	undirected
Zm00001d006476	Zm00001d024208	0.080799	undirected
Zm00001d006476	Zm00001d016255	0.0792998	undirected
Zm00001d048087	Zm00001d006476	0.0780017	undirected
Zm00001d019504	Zm00001d006476	0.0776361	undirected
Zm00001d019504	Zm00001d006476	0.0776361	undirected
Zm00001d006476	Zm00001d049932	0.0776201	undirected
Zm00001d006476	Zm00001d049932	0.0776201	undirected
Zm00001d006476	Zm00001d014134	0.0774512	undirected
Zm00001d006476	Zm00001d014134	0.0774512	undirected
Zm00001d014205	Zm00001d006476	0.0750356	undirected
Zm00001d025434	Zm00001d006476	0.0748031	undirected
Zm00001d017381	Zm00001d016947	0.141947	undirected
Zm00001d017381	Zm00001d016947	0.141947	undirected
Zm00001d023811	Zm00001d016947	0.133986	undirected
Zm00001d023811	Zm00001d016947	0.133986	undirected
Zm00001d042633	Zm00001d016947	0.130112	undirected
Zm00001d038870	Zm00001d016947	0.127843	undirected
Zm00001d038870	Zm00001d016947	0.127843	undirected
Zm00001d009354	Zm00001d016947	0.127093	undirected
Zm00001d014134	Zm00001d016947	0.123253	undirected
Zm00001d014134	Zm00001d016947	0.123253	undirected
Zm00001d049932	Zm00001d016947	0.118578	undirected
Zm00001d049932	Zm00001d016947	0.118578	undirected
Zm00001d023387	Zm00001d016947	0.116998	undirected
Zm00001d023387	Zm00001d016947	0.116998	undirected
Zm00001d028180	Zm00001d016947	0.116392	undirected
Zm00001d028180	Zm00001d016947	0.116392	undirected
Zm00001d047799	Zm00001d016947	0.116092	undirected
Zm00001d047799	Zm00001d016947	0.116092	undirected
Zm00001d028588	Zm00001d016947	0.115865	undirected
Zm00001d028588	Zm00001d016947	0.115865	undirected
Zm00001d009354	Zm00001d014134	0.142799	undirected
Zm00001d014134	Zm00001d036164	0.136925	undirected
Zm00001d023811	Zm00001d014134	0.136831	undirected
Zm00001d023811	Zm00001d014134	0.136831	undirected
Zm00001d014134	Zm00001d023768	0.135601	undirected
Zm00001d023769	Zm00001d014134	0.132187	undirected
Zm00001d017381	Zm00001d014134	0.130584	undirected
Zm00001d017381	Zm00001d014134	0.130584	undirected
Zm00001d042633	Zm00001d014134	0.129632	undirected
Zm00001d034095	Zm00001d014134	0.129504	undirected
Zm00001d014134	Zm00001d025200	0.12408	undirected
Zm00001d014134	Zm00001d016947	0.123253	undirected
Zm00001d014134	Zm00001d016947	0.123253	undirected
Zm00001d001832	Zm00001d014134	0.121817	undirected
Zm00001d038870	Zm00001d014134	0.119921	undirected
Zm00001d038870	Zm00001d014134	0.119921	undirected
Zm00001d024996	Zm00001d014134	0.113742	undirected
Zm00001d014134	Zm00001d024960	0.110349	undirected
Zm00001d028180	Zm00001d014134	0.109696	undirected
Zm00001d028180	Zm00001d014134	0.109696	undirected
Zm00001d023811	Zm00001d023718	0.0878426	undirected
Zm00001d023811	Zm00001d023718	0.0878426	undirected
Zm00001d023718	Zm00001d016255	0.0867255	undirected
Zm00001d028588	Zm00001d023718	0.0844055	undirected
Zm00001d028588	Zm00001d023718	0.0844055	undirected
Zm00001d048087	Zm00001d023718	0.0827079	undirected
Zm00001d028180	Zm00001d023718	0.0812347	undirected
Zm00001d028180	Zm00001d023718	0.0812347	undirected
Zm00001d023718	Zm00001d024996	0.0807722	undirected
Zm00001d047799	Zm00001d023718	0.0796544	undirected
Zm00001d047799	Zm00001d023718	0.0796544	undirected
Zm00001d031158	Zm00001d023718	0.0784026	undirected
Zm00001d031158	Zm00001d023718	0.0784026	undirected
Zm00001d023718	Zm00001d049932	0.0777258	undirected
Zm00001d023718	Zm00001d049932	0.0777258	undirected
Zm00001d023718	Zm00001d016947	0.0763868	undirected
Zm00001d023718	Zm00001d016947	0.0763868	undirected
Zm00001d042633	Zm00001d023718	0.0735906	undirected
Zm00001d023387	Zm00001d023718	0.0732953	undirected
Zm00001d023387	Zm00001d023718	0.0732953	undirected
Zm00001d048950	Zm00001d031158	0.155091	undirected
Zm00001d031158	Zm00001d024996	0.155035	undirected
Zm00001d042022	Zm00001d031158	0.147909	undirected
Zm00001d048087	Zm00001d031158	0.14212	undirected
Zm00001d048949	Zm00001d031158	0.139647	undirected
Zm00001d031158	Zm00001d024960	0.135489	undirected
Zm00001d042633	Zm00001d031158	0.131597	undirected
Novel01339	Zm00001d031158	0.126241	undirected
Zm00001d007363	Zm00001d031158	0.124298	undirected
Zm00001d031158	Zm00001d024208	0.121623	undirected
Zm00001d031158	Zm00001d047192	0.118894	undirected
Zm00001d031158	Zm00001d018738	0.118288	undirected
Zm00001d028180	Zm00001d031158	0.116226	undirected
Zm00001d028180	Zm00001d031158	0.116226	undirected
Zm00001d031158	Zm00001d023811	0.114335	undirected
Zm00001d031158	Zm00001d023811	0.114335	undirected
Zm00001d016948	Zm00001d031158	0.109442	undirected
Zm00001d031158	Zm00001d022697	0.108681	undirected
Zm00001d031158	Zm00001d040245	0.108221	undirected
Zm00001d047799	Zm00001d031158	0.104635	undirected
Zm00001d017381	Zm00001d023811	0.143446	undirected
Zm00001d017381	Zm00001d023811	0.143446	undirected
Zm00001d017381	Zm00001d016947	0.141947	undirected
Zm00001d017381	Zm00001d016947	0.141947	undirected
Zm00001d017381	Zm00001d010586	0.137273	undirected
Zm00001d017381	Zm00001d010586	0.137273	undirected
Zm00001d023387	Zm00001d017381	0.136499	undirected
Zm00001d023387	Zm00001d017381	0.136499	undirected
Zm00001d017381	Zm00001d049932	0.136473	undirected
Zm00001d017381	Zm00001d049932	0.136473	undirected
Zm00001d017381	Zm00001d028180	0.133599	undirected
Zm00001d017381	Zm00001d028180	0.133599	undirected
Zm00001d012293	Zm00001d017381	0.131333	undirected
Zm00001d012293	Zm00001d017381	0.131333	undirected
Zm00001d017381	Zm00001d028588	0.131315	undirected
Zm00001d017381	Zm00001d028588	0.131315	undirected
Zm00001d017381	Zm00001d014134	0.130584	undirected
Zm00001d017381	Zm00001d014134	0.130584	undirected
Zm00001d017381	Zm00001d045435	0.122431	undirected
Zm00001d017381	Zm00001d017486	0.122251	undirected
Zm00001d028180	Zm00001d043988	0.108894	undirected
Zm00001d028180	Zm00001d043988	0.108894	undirected
Zm00001d014134	Zm00001d043988	0.108164	undirected
Zm00001d014134	Zm00001d043988	0.108164	undirected
Zm00001d023811	Zm00001d043988	0.10806	undirected
Zm00001d023811	Zm00001d043988	0.10806	undirected
Zm00001d043988	Zm00001d016947	0.105953	undirected
Zm00001d043988	Zm00001d016947	0.105953	undirected
Zm00001d024996	Zm00001d043988	0.102565	undirected
Zm00001d034095	Zm00001d043988	0.101942	undirected
Zm00001d036164	Zm00001d043988	0.100127	undirected
Zm00001d009354	Zm00001d043988	0.0968145	undirected
Zm00001d042633	Zm00001d043988	0.0965	undirected
Zm00001d024210	Zm00001d043988	0.0963846	undirected
Zm00001d017381	Zm00001d043988	0.0961996	undirected
Zm00001d017381	Zm00001d043988	0.0961996	undirected
Zm00001d023769	Zm00001d043988	0.0924192	undirected
Zm00001d043988	Zm00001d024960	0.0916498	undirected
Zm00001d043988	Zm00001d023768	0.0903924	undirected
Zm00001d024211	Zm00001d043988	0.0890194	undirected
Zm00001d038870	Zm00001d016947	0.127843	undirected
Zm00001d038870	Zm00001d016947	0.127843	undirected
Zm00001d038870	Zm00001d023811	0.123275	undirected
Zm00001d038870	Zm00001d023811	0.123275	undirected
Zm00001d038870	Zm00001d014134	0.119921	undirected
Zm00001d038870	Zm00001d014134	0.119921	undirected
Zm00001d038870	Zm00001d049932	0.11191	undirected
Zm00001d038870	Zm00001d049932	0.11191	undirected
Zm00001d038870	Zm00001d017381	0.111756	undirected
Zm00001d038870	Zm00001d017381	0.111756	undirected
Zm00001d038870	Zm00001d010586	0.105544	undirected
Zm00001d038870	Zm00001d010586	0.105544	undirected
Zm00001d023387	Zm00001d038870	0.10491	undirected
Zm00001d023387	Zm00001d038870	0.10491	undirected
Zm00001d038870	Zm00001d028180	0.103704	undirected
Zm00001d038870	Zm00001d028180	0.103704	undirected
Zm00001d038870	Zm00001d031455	0.102936	undirected
Zm00001d038870	Zm00001d028588	0.101989	undirected
Zm00001d038870	Zm00001d028588	0.101989	undirected
Zm00001d034095	Zm00001d038870	0.101307	undirected
Zm00001d047799	Zm00001d045435	0.135091	undirected
Zm00001d047799	Zm00001d010586	0.134552	undirected
Zm00001d047799	Zm00001d010586	0.134552	undirected
Zm00001d047799	Zm00001d028180	0.133343	undirected
Zm00001d047799	Zm00001d028180	0.133343	undirected
Zm00001d047799	Zm00001d049932	0.132998	undirected
Zm00001d047799	Zm00001d049932	0.132998	undirected
Zm00001d047799	Zm00001d028588	0.1309	undirected
Zm00001d047799	Zm00001d028588	0.1309	undirected
Zm00001d047799	Zm00001d023387	0.129732	undirected
Zm00001d047799	Zm00001d023387	0.129732	undirected
Zm00001d047799	Zm00001d043912	0.129163	undirected
Zm00001d047799	Zm00001d023811	0.125008	undirected
Zm00001d047799	Zm00001d023811	0.125008	undirected
Zm00001d047799	Zm00001d048087	0.11986	undirected
Zm00001d047799	Zm00001d012293	0.118372	undirected
Zm00001d047799	Zm00001d012293	0.118372	undirected
Zm00001d047799	Zm00001d031455	0.117928	undirected
Zm00001d047799	Zm00001d016947	0.116092	undirected
Zm00001d047799	Zm00001d016947	0.116092	undirected
Zm00001d029083	Zm00001d022259	0.149594	undirected
Zm00001d044194	Zm00001d029083	0.149087	undirected
Zm00001d010521	Zm00001d029083	0.148765	undirected
Zm00001d029083	Zm00001d016565	0.148725	undirected
Zm00001d029083	Zm00001d020528	0.146994	undirected
Zm00001d029083	Zm00001d040979	0.146632	undirected
Zm00001d029083	Zm00001d017274	0.146422	undirected
Zm00001d029083	Zm00001d013945	0.146097	undirected
Zm00001d033062	Zm00001d029083	0.145931	undirected
Zm00001d029083	Zm00001d020955	0.145671	undirected
Zm00001d029083	Zm00001d051161	0.145509	undirected
Zm00001d029083	Zm00001d021774	0.145322	undirected
Zm00001d029083	Zm00001d038862	0.144891	undirected
Zm00001d029083	Zm00001d012808	0.144873	undirected
Zm00001d029083	Zm00001d031275	0.144625	undirected
Zm00001d029083	Zm00001d003046	0.144614	undirected
Zm00001d029083	Zm00001d051788	0.143715	undirected
Zm00001d029083	Zm00001d037829	0.143579	undirected
Zm00001d029083	Zm00001d052733	0.143579	undirected
Zm00001d029083	Zm00001d016946	0.143516	undirected
