# Supplementary material for: WGCNA Analysis Revealed the Hub Genes Related to Soil Cadmium Stress in Maize Kernel (Zea mays L.)
Source: Genes (Basel). 2022 Nov 16;13(11):2130. doi: 10.3390/genes13112130 (PMC9690088; doi:10.3390/genes13112130)
Supplement: Supplementary file 1 [file genes-13-02130-s001.zip › Supplemental Table 6.xlsx]

## Sheet: Sheet1
Supplemental Table 6. GO enrichment analysis for the top 20 genes with the highest connectivity in 71 candidate hub genes.
GO_iterm	term_type	Term	queryitem	querytotal	bgitem	bgtotal	pvalue	FDR	entries
GO:0010035	P	response to inorganic substance	46	163	2920	39324	1.9e-15	4.3e-12	// Zm00001d043988 // Zm00001d024903 // Zm00001d029274 // Zm00001d023718 // Zm00001d007411 // Zm00001d033990 // Zm00001d039933 // Zm00001d024414 // Zm00001d043730 // Zm00001d043302 // Zm00001d033872 // Zm00001d002360 // Zm00001d029083 // Zm00001d034692 // Zm00001d038870 // Zm00001d026037 // Zm00001d015777 // Zm00001d020590 // Zm00001d048073 // Zm00001d007876 // Zm00001d018298 // Zm00001d008241 // …
GO:1901700	P	response to oxygen-containing compound	57	163	4781	39324	5e-14	5.6e-11	// Zm00001d009354 // Zm00001d043988 // Zm00001d024903 // Zm00001d029274 // Zm00001d023718 // Zm00001d007411 // Zm00001d022303 // Zm00001d044194 // Zm00001d032519 // Zm00001d011755 // Zm00001d041005 // Zm00001d039933 // Zm00001d024414 // Zm00001d043730 // Zm00001d033990 // Zm00001d033872 // Zm00001d002360 // Zm00001d028408 // Zm00001d034433 // Zm00001d038870 // Zm00001d010521 // Zm00001d048087 // …
GO:0009628	P	response to abiotic stimulus	61	163	5674	39324	4.2e-13	3.1e-10	// Zm00001d009354 // Zm00001d047799 // Zm00001d029349 // Zm00001d043988 // Zm00001d024903 // Zm00001d029274 // Zm00001d032519 // Zm00001d007411 // Zm00001d044194 // Zm00001d037985 // Zm00001d039933 // Zm00001d041005 // Zm00001d042922 // Zm00001d048949 // Zm00001d024414 // Zm00001d031275 // Zm00001d043730 // Zm00001d033990 // Zm00001d033872 // Zm00001d002360 // Zm00001d028408 // Zm00001d034433 // …
GO:0042221	P	response to chemical	79	163	9294	39324	5.3e-12	2.9e-09	// Zm00001d022259 // Zm00001d009354 // Zm00001d043988 // Zm00001d024903 // Zm00001d046490 // Zm00001d029274 // Zm00001d023718 // Zm00001d007411 // Zm00001d022303 // Zm00001d032519 // Zm00001d044194 // Zm00001d033990 // Zm00001d015310 // Zm00001d011755 // Zm00001d037829 // Zm00001d041005 // Zm00001d039933 // Zm00001d048949 // Zm00001d024414 // Zm00001d043730 // Zm00001d043302 // Zm00001d033872 // …
GO:0042542	P	response to hydrogen peroxide	18	163	514	39324	1e-11	4.6e-09	// Zm00001d042022 // Zm00001d038806 // Zm00001d029274 // Zm00001d016255 // Zm00001d023718 // Zm00001d007411 // Zm00001d028588 // Zm00001d042564 // Zm00001d022459 // Zm00001d048087 // Zm00001d015777 // Zm00001d028180 // Zm00001d048073 // Zm00001d028408 // Zm00001d018298 // Zm00001d039933 // Zm00001d033990 // Zm00001d033872
GO:0009266	P	response to temperature stimulus	31	163	1840	39324	3.4e-11	1.3e-08	// Zm00001d009354 // Zm00001d047799 // Zm00001d024903 // Zm00001d007411 // Zm00001d042922 // Zm00001d039933 // Zm00001d024414 // Zm00001d043730 // Zm00001d033990 // Zm00001d033872 // Zm00001d028408 // Zm00001d047567 // Zm00001d007876 // Zm00001d015777 // Zm00001d048073 // Zm00001d018298 // Zm00001d008241 // Zm00001d028588 // Zm00001d022459 // Zm00001d020888 // Zm00001d028180 // Zm00001d042564 // …
GO:0009644	P	response to high light intensity	15	163	375	39324	1e-10	3.2e-08	// Zm00001d009354 // Zm00001d028408 // Zm00001d038806 // Zm00001d016255 // Zm00001d022459 // Zm00001d007411 // Zm00001d009382 // Zm00001d028588 // Zm00001d015777 // Zm00001d028180 // Zm00001d048073 // Zm00001d039933 // Zm00001d018298 // Zm00001d033990 // Zm00001d033872
GO:0006979	P	response to oxidative stress	25	163	1291	39324	2.2e-10	6e-08	// Zm00001d046490 // Zm00001d029274 // Zm00001d023718 // Zm00001d007411 // Zm00001d040245 // Zm00001d023387 // Zm00001d022459 // Zm00001d033990 // Zm00001d033872 // Zm00001d028408 // Zm00001d008812 // Zm00001d028588 // Zm00001d048073 // Zm00001d017274 // Zm00001d018298 // Zm00001d015777 // Zm00001d042022 // Zm00001d028180 // Zm00001d039933 // Zm00001d042564 // Zm00001d038806 // Zm00001d016255 // …
GO:0009642	P	response to light intensity	16	163	500	39324	5.5e-10	1.3e-07	// Zm00001d009354 // Zm00001d028408 // Zm00001d038806 // Zm00001d016255 // Zm00001d022459 // Zm00001d007411 // Zm00001d009382 // Zm00001d028588 // Zm00001d015777 // Zm00001d043988 // Zm00001d028180 // Zm00001d048073 // Zm00001d039933 // Zm00001d018298 // Zm00001d033990 // Zm00001d033872
GO:0000302	P	response to reactive oxygen species	19	163	765	39324	7.6e-10	1.7e-07	// Zm00001d042022 // Zm00001d038806 // Zm00001d029274 // Zm00001d016255 // Zm00001d023718 // Zm00001d007411 // Zm00001d028588 // Zm00001d042564 // Zm00001d022459 // Zm00001d048087 // Zm00001d015777 // Zm00001d028180 // Zm00001d048073 // Zm00001d028408 // Zm00001d018298 // Zm00001d006476 // Zm00001d039933 // Zm00001d033990 // Zm00001d033872
GO:0009408	P	response to heat	16	163	589	39324	5.3e-09	1.1e-06	// Zm00001d028408 // Zm00001d024903 // Zm00001d038806 // Zm00001d020888 // Zm00001d016255 // Zm00001d022459 // Zm00001d007411 // Zm00001d009382 // Zm00001d028588 // Zm00001d015777 // Zm00001d028180 // Zm00001d048073 // Zm00001d039933 // Zm00001d018298 // Zm00001d033990 // Zm00001d033872
GO:0010286	P	heat acclimation	9	163	155	39324	3.1e-08	5.6e-06	// Zm00001d028408 // Zm00001d024903 // Zm00001d038806 // Zm00001d020888 // Zm00001d009382 // Zm00001d015777 // Zm00001d048073 // Zm00001d039933 // Zm00001d018298
GO:0009415	P	response to water	19	163	1025	39324	7.4e-08	1.3e-05	// Zm00001d002360 // Zm00001d043988 // Zm00001d024903 // Zm00001d016565 // Zm00001d020888 // Zm00001d008241 // Zm00001d009382 // Zm00001d038870 // Zm00001d013900 // Zm00001d026037 // Zm00001d027832 // Zm00001d017274 // Zm00001d042564 // Zm00001d007876 // Zm00001d024414 // Zm00001d032519 // Zm00001d043730 // Zm00001d051161 // Zm00001d039148
GO:0001101	P	response to acid chemical	34	163	3035	39324	1e-07	1.6e-05	// Zm00001d043988 // Zm00001d024903 // Zm00001d022303 // Zm00001d011755 // Zm00001d044194 // Zm00001d024414 // Zm00001d043730 // Zm00001d002360 // Zm00001d034433 // Zm00001d038870 // Zm00001d048087 // Zm00001d014863 // Zm00001d008812 // Zm00001d026037 // Zm00001d007876 // Zm00001d008241 // Zm00001d020888 // Zm00001d010856 // Zm00001d042564 // Zm00001d009382 // Zm00001d013900 // Zm00001d027832 // …
GO:0006457	P	protein folding	15	163	692	39324	2.8e-07	4.1e-05	// Zm00001d034423 // Zm00001d028408 // Zm00001d024903 // Zm00001d020888 // Zm00001d016255 // Zm00001d022459 // Zm00001d007411 // Zm00001d028588 // Zm00001d015777 // Zm00001d048073 // Zm00001d039933 // Zm00001d018298 // Zm00001d049932 // Zm00001d033990 // Zm00001d033872
GO:0048316	P	seed development	20	163	1259	39324	3.7e-07	5.1e-05	// Zm00001d002360 // Zm00001d047567 // Zm00001d034692 // Zm00001d037988 // Zm00001d038870 // Zm00001d028180 // Zm00001d003939 // Zm00001d009354 // Zm00001d010586 // Zm00001d043709 // Zm00001d025434 // Zm00001d033612 // Zm00001d026037 // Zm00001d011755 // Zm00001d027832 // Zm00001d023718 // Zm00001d007876 // Zm00001d019925 // Zm00001d024414 // Zm00001d037985
GO:0006950	P	response to stress	80	163	12007	39324	6e-07	7.8e-05	// Zm00001d009354 // Zm00001d048087 // Zm00001d029349 // Zm00001d043988 // Zm00001d024903 // Zm00001d046490 // Zm00001d029274 // Zm00001d023718 // Zm00001d023811 // Zm00001d007411 // Zm00001d047799 // Zm00001d008812 // Zm00001d033990 // Zm00001d032519 // Zm00001d011755 // Zm00001d007876 // Zm00001d037829 // Zm00001d044194 // Zm00001d042922 // Zm00001d048949 // Zm00001d024414 // Zm00001d031275 // …
GO:0010154	P	fruit development	20	163	1383	39324	1.5e-06	0.00019	// Zm00001d002360 // Zm00001d047567 // Zm00001d034692 // Zm00001d037988 // Zm00001d038870 // Zm00001d028180 // Zm00001d003939 // Zm00001d009354 // Zm00001d010586 // Zm00001d043709 // Zm00001d025434 // Zm00001d033612 // Zm00001d026037 // Zm00001d011755 // Zm00001d027832 // Zm00001d023718 // Zm00001d007876 // Zm00001d019925 // Zm00001d024414 // Zm00001d037985
GO:0009414	P	response to water deprivation	16	163	968	39324	3.6e-06	0.00042	// Zm00001d002360 // Zm00001d043988 // Zm00001d024903 // Zm00001d020888 // Zm00001d008241 // Zm00001d009382 // Zm00001d038870 // Zm00001d042564 // Zm00001d026037 // Zm00001d027832 // Zm00001d017274 // Zm00001d007876 // Zm00001d024414 // Zm00001d043730 // Zm00001d051161 // Zm00001d039148
GO:0009269	P	response to desiccation	6	163	95	39324	4.1e-06	0.00046	// Zm00001d002360 // Zm00001d038870 // Zm00001d009382 // Zm00001d027832 // Zm00001d008241 // Zm00001d039148
GO:0010162	P	seed dormancy process	8	163	247	39324	1.2e-05	0.0012	// Zm00001d037988 // Zm00001d038870 // Zm00001d010586 // Zm00001d043709 // Zm00001d025434 // Zm00001d026037 // Zm00001d007876 // Zm00001d037985
GO:0022611	P	dormancy process	8	163	247	39324	1.2e-05	0.0012	// Zm00001d037988 // Zm00001d038870 // Zm00001d010586 // Zm00001d043709 // Zm00001d025434 // Zm00001d026037 // Zm00001d007876 // Zm00001d037985
GO:0009416	P	response to light stimulus	24	163	2186	39324	1.4e-05	0.0014	// Zm00001d009354 // Zm00001d007411 // Zm00001d041005 // Zm00001d039933 // Zm00001d031275 // Zm00001d033990 // Zm00001d033872 // Zm00001d028408 // Zm00001d010521 // Zm00001d014863 // Zm00001d028588 // Zm00001d048073 // Zm00001d017274 // Zm00001d018298 // Zm00001d015777 // Zm00001d022459 // Zm00001d028180 // Zm00001d009382 // Zm00001d043988 // Zm00001d038806 // Zm00001d016255 // Zm00001d037988 // …
GO:0097305	P	response to alcohol	21	163	1760	39324	1.5e-05	0.0014	// Zm00001d033990 // Zm00001d034433 // Zm00001d023718 // Zm00001d032519 // Zm00001d022303 // Zm00001d051788 // Zm00001d009382 // Zm00001d037988 // Zm00001d014863 // Zm00001d013900 // Zm00001d026037 // Zm00001d011755 // Zm00001d007876 // Zm00001d031773 // Zm00001d044194 // Zm00001d039933 // Zm00001d010856 // Zm00001d006476 // Zm00001d037985 // Zm00001d043730 // Zm00001d001832
GO:0050896	P	response to stimulus	120	163	22704	39324	1.9e-05	0.0017	// Zm00001d029274 // Zm00001d007411 // Zm00001d010586 // Zm00001d011755 // Zm00001d014205 // Zm00001d043730 // Zm00001d029083 // Zm00001d036866 // Zm00001d034095 // Zm00001d015777 // Zm00001d052562 // Zm00001d040979 // Zm00001d008241 // Zm00001d023768 // Zm00001d023769 // Zm00001d042022 // Zm00001d020888 // Zm00001d039933 // Zm00001d009382 // Zm00001d043709 // Zm00001d013900 // Zm00001d027832 // …
GO:0016114	P	terpenoid biosynthetic process	10	163	446	39324	2.2e-05	0.0019	// Zm00001d002360 // Zm00001d022459 // Zm00001d009354 // Zm00001d037988 // Zm00001d027740 // Zm00001d024211 // Zm00001d024210 // Zm00001d027832 // Zm00001d017021 // Zm00001d024208
GO:0009793	P	embryo development ending in seed dormancy	14	163	909	39324	3.2e-05	0.0024	// Zm00001d002360 // Zm00001d009354 // Zm00001d038870 // Zm00001d028180 // Zm00001d037988 // Zm00001d025434 // Zm00001d047567 // Zm00001d026037 // Zm00001d011755 // Zm00001d027832 // Zm00001d023718 // Zm00001d019925 // Zm00001d024414 // Zm00001d037985
GO:0009314	P	response to radiation	24	163	2302	39324	3.2e-05	0.0024	// Zm00001d009354 // Zm00001d007411 // Zm00001d041005 // Zm00001d039933 // Zm00001d031275 // Zm00001d033990 // Zm00001d033872 // Zm00001d028408 // Zm00001d010521 // Zm00001d014863 // Zm00001d028588 // Zm00001d048073 // Zm00001d017274 // Zm00001d018298 // Zm00001d015777 // Zm00001d022459 // Zm00001d028180 // Zm00001d009382 // Zm00001d043988 // Zm00001d038806 // Zm00001d016255 // Zm00001d037988 // …
GO:0006970	P	response to osmotic stress	21	163	1843	39324	3e-05	0.0024	// Zm00001d007876 // Zm00001d024414 // Zm00001d010856 // Zm00001d024903 // Zm00001d048950 // Zm00001d020888 // Zm00001d006476 // Zm00001d052733 // Zm00001d042564 // Zm00001d031158 // Zm00001d014863 // Zm00001d026037 // Zm00001d028588 // Zm00001d043988 // Zm00001d029349 // Zm00001d044194 // Zm00001d039933 // Zm00001d048949 // Zm00001d040979 // Zm00001d018298 // Zm00001d001832
GO:0048608	P	reproductive structure development	29	163	3139	39324	4e-05	0.0029	// Zm00001d009354 // Zm00001d043988 // Zm00001d024903 // Zm00001d023718 // Zm00001d010586 // Zm00001d044194 // Zm00001d015310 // Zm00001d011755 // Zm00001d014205 // Zm00001d024414 // Zm00001d002360 // Zm00001d034692 // Zm00001d038870 // Zm00001d014863 // Zm00001d025434 // Zm00001d047567 // Zm00001d026037 // Zm00001d007876 // Zm00001d019925 // Zm00001d008241 // Zm00001d042022 // Zm00001d020888 // …
GO:0061458	P	reproductive system development	29	163	3139	39324	4e-05	0.0029	// Zm00001d009354 // Zm00001d043988 // Zm00001d024903 // Zm00001d023718 // Zm00001d010586 // Zm00001d044194 // Zm00001d015310 // Zm00001d011755 // Zm00001d014205 // Zm00001d024414 // Zm00001d002360 // Zm00001d034692 // Zm00001d038870 // Zm00001d014863 // Zm00001d025434 // Zm00001d047567 // Zm00001d026037 // Zm00001d007876 // Zm00001d019925 // Zm00001d008241 // Zm00001d042022 // Zm00001d020888 // …
GO:0010431	P	seed maturation	8	163	306	39324	5.2e-05	0.0036	// Zm00001d037988 // Zm00001d038870 // Zm00001d010586 // Zm00001d043709 // Zm00001d025434 // Zm00001d026037 // Zm00001d007876 // Zm00001d037985
GO:0006721	P	terpenoid metabolic process	10	163	500	39324	5.6e-05	0.0038	// Zm00001d002360 // Zm00001d022459 // Zm00001d009354 // Zm00001d037988 // Zm00001d027740 // Zm00001d024211 // Zm00001d024210 // Zm00001d027832 // Zm00001d017021 // Zm00001d024208
GO:0009791	P	post-embryonic development	35	163	4254	39324	6.1e-05	0.004	// Zm00001d009354 // Zm00001d043988 // Zm00001d014205 // Zm00001d023718 // Zm00001d010586 // Zm00001d041005 // Zm00001d015310 // Zm00001d011755 // Zm00001d044194 // Zm00001d024414 // Zm00001d043302 // Zm00001d002360 // Zm00001d024903 // Zm00001d034692 // Zm00001d038870 // Zm00001d025434 // Zm00001d014863 // Zm00001d008812 // Zm00001d026037 // Zm00001d007876 // Zm00001d019925 // Zm00001d008241 // …
GO:0009737	P	response to abscisic acid	18	163	1520	39324	7.2e-05	0.0045	// Zm00001d034433 // Zm00001d032519 // Zm00001d022303 // Zm00001d051788 // Zm00001d009382 // Zm00001d037988 // Zm00001d014863 // Zm00001d013900 // Zm00001d026037 // Zm00001d011755 // Zm00001d031773 // Zm00001d044194 // Zm00001d007876 // Zm00001d010856 // Zm00001d006476 // Zm00001d037985 // Zm00001d043730 // Zm00001d001832
GO:0005576	C	extracellular region	27	163	2695	39324	1.9e-05	0.0053	// Zm00001d047799 // Zm00001d027832 // Zm00001d024903 // Zm00001d029274 // Zm00001d023718 // Zm00001d040245 // Zm00001d042922 // Zm00001d019504 // Zm00001d002360 // Zm00001d012120 // Zm00001d038870 // Zm00001d010521 // Zm00001d048073 // Zm00001d000216 // Zm00001d012764 // Zm00001d042022 // Zm00001d020888 // Zm00001d003046 // Zm00001d042633 // Zm00001d009382 // Zm00001d048950 // Zm00001d043988 // …
GO:0005829	C	cytosol	37	163	4562	39324	4.9e-05	0.0067	// Zm00001d047799 // Zm00001d024903 // Zm00001d046490 // Zm00001d023718 // Zm00001d015310 // Zm00001d038449 // Zm00001d042922 // Zm00001d049932 // Zm00001d043730 // Zm00001d048292 // Zm00001d024414 // Zm00001d034433 // Zm00001d038870 // Zm00001d048087 // Zm00001d047567 // Zm00001d026037 // Zm00001d028588 // Zm00001d048073 // Zm00001d017274 // Zm00001d019925 // Zm00001d008241 // Zm00001d012764 // …
GO:0090351	P	seedling development	9	163	456	39324	0.00015	0.009	// Zm00001d027740 // Zm00001d008812 // Zm00001d037988 // Zm00001d014863 // Zm00001d033612 // Zm00001d026037 // Zm00001d038449 // Zm00001d017021 // Zm00001d037985
GO:0009719	P	response to endogenous stimulus	34	163	4462	39324	0.00034	0.021	// Zm00001d023718 // Zm00001d022303 // Zm00001d044194 // Zm00001d011755 // Zm00001d037829 // Zm00001d041005 // Zm00001d048949 // Zm00001d043730 // Zm00001d033990 // Zm00001d034433 // Zm00001d010521 // Zm00001d004897 // Zm00001d048087 // Zm00001d014863 // Zm00001d034095 // Zm00001d026037 // Zm00001d003451 // Zm00001d007876 // Zm00001d021774 // Zm00001d028180 // Zm00001d010856 // Zm00001d042564 // …
GO:0033993	P	response to lipid	20	163	2067	39324	0.0004	0.023	// Zm00001d033990 // Zm00001d034433 // Zm00001d023718 // Zm00001d032519 // Zm00001d022303 // Zm00001d051788 // Zm00001d009382 // Zm00001d037988 // Zm00001d014863 // Zm00001d013900 // Zm00001d026037 // Zm00001d011755 // Zm00001d031773 // Zm00001d044194 // Zm00001d007876 // Zm00001d010856 // Zm00001d006476 // Zm00001d037985 // Zm00001d043730 // Zm00001d001832
GO:0009725	P	response to hormone	31	163	3950	39324	0.0004	0.023	// Zm00001d023718 // Zm00001d022303 // Zm00001d008812 // Zm00001d011755 // Zm00001d037829 // Zm00001d044194 // Zm00001d048949 // Zm00001d043730 // Zm00001d033990 // Zm00001d034433 // Zm00001d010521 // Zm00001d004897 // Zm00001d048087 // Zm00001d014863 // Zm00001d034095 // Zm00001d026037 // Zm00001d007876 // Zm00001d028180 // Zm00001d010856 // Zm00001d042564 // Zm00001d009382 // Zm00001d013900 // …
GO:0009063	P	cellular amino acid catabolic process	6	163	226	39324	0.00042	0.024	// Zm00001d009354 // Zm00001d029083 // Zm00001d015406 // Zm00001d020590 // Zm00001d017274 // Zm00001d051161
GO:0016491	F	oxidoreductase activity	32	163	3759	39324	7.2e-05	0.024	// Zm00001d012764 // Zm00001d047799 // Zm00001d046490 // Zm00001d029274 // Zm00001d023718 // Zm00001d014134 // Zm00001d022303 // Zm00001d014205 // Zm00001d042922 // Zm00001d038449 // Zm00001d025200 // Zm00001d028408 // Zm00001d010521 // Zm00001d034095 // Zm00001d007876 // Zm00001d015777 // Zm00001d012293 // Zm00001d048073 // Zm00001d018298 // Zm00001d040979 // Zm00001d023768 // Zm00001d023769 // …
GO:0009845	P	seed germination	8	163	431	39324	0.00051	0.027	// Zm00001d027740 // Zm00001d008812 // Zm00001d037988 // Zm00001d014863 // Zm00001d033612 // Zm00001d026037 // Zm00001d017021 // Zm00001d037985
GO:0050826	P	response to freezing	5	163	154	39324	0.00054	0.028	// Zm00001d037988 // Zm00001d033612 // Zm00001d037985 // Zm00001d008241 // Zm00001d047567
GO:0009808	P	lignin metabolic process	5	163	158	39324	0.0006	0.031	// Zm00001d048087 // Zm00001d003046 // Zm00001d017274 // Zm00001d051161 // Zm00001d020528
GO:0044550	P	secondary metabolite biosynthetic process	12	163	958	39324	0.00074	0.037	// Zm00001d016565 // Zm00001d010521 // Zm00001d014134 // Zm00001d042633 // Zm00001d017274 // Zm00001d020528 // Zm00001d048087 // Zm00001d003046 // Zm00001d028180 // Zm00001d025200 // Zm00001d042564 // Zm00001d051161
GO:0044711	P	single-organism biosynthetic process	43	163	6412	39324	0.00075	0.037	// Zm00001d009354 // Zm00001d043912 // Zm00001d014134 // Zm00001d020528 // Zm00001d010586 // Zm00001d008812 // Zm00001d025200 // Zm00001d043302 // Zm00001d002360 // Zm00001d034433 // Zm00001d010521 // Zm00001d047192 // Zm00001d036866 // Zm00001d034095 // Zm00001d007876 // Zm00001d020590 // Zm00001d003046 // Zm00001d024211 // Zm00001d040979 // Zm00001d024208 // Zm00001d023768 // Zm00001d023769 // …
GO:0019748	P	secondary metabolic process	17	163	1706	39324	0.00081	0.039	// Zm00001d009354 // Zm00001d034692 // Zm00001d034433 // Zm00001d016255 // Zm00001d028180 // Zm00001d014134 // Zm00001d042633 // Zm00001d017274 // Zm00001d020528 // Zm00001d048087 // Zm00001d003046 // Zm00001d016565 // Zm00001d051161 // Zm00001d010521 // Zm00001d025200 // Zm00001d042564 // Zm00001d001832
GO:0009651	P	response to salt stress	17	163	1708	39324	0.00082	0.039	// Zm00001d007876 // Zm00001d006476 // Zm00001d010856 // Zm00001d024903 // Zm00001d020888 // Zm00001d052733 // Zm00001d042564 // Zm00001d031158 // Zm00001d014863 // Zm00001d048950 // Zm00001d028588 // Zm00001d043988 // Zm00001d029349 // Zm00001d044194 // Zm00001d039933 // Zm00001d048949 // Zm00001d040979
GO:0008299	P	isoprenoid biosynthetic process	10	163	752	39324	0.0013	0.061	// Zm00001d002360 // Zm00001d022459 // Zm00001d009354 // Zm00001d037988 // Zm00001d027740 // Zm00001d024211 // Zm00001d024210 // Zm00001d027832 // Zm00001d017021 // Zm00001d024208
GO:0009790	P	embryo development	16	163	1630	39324	0.0014	0.061	// Zm00001d002360 // Zm00001d021774 // Zm00001d009354 // Zm00001d038870 // Zm00001d028180 // Zm00001d010586 // Zm00001d037988 // Zm00001d025434 // Zm00001d047567 // Zm00001d026037 // Zm00001d011755 // Zm00001d027832 // Zm00001d023718 // Zm00001d019925 // Zm00001d024414 // Zm00001d037985
GO:0021700	P	developmental maturation	12	163	1045	39324	0.0015	0.068	// Zm00001d009354 // Zm00001d037988 // Zm00001d052733 // Zm00001d010586 // Zm00001d043709 // Zm00001d025434 // Zm00001d038870 // Zm00001d026037 // Zm00001d037829 // Zm00001d044194 // Zm00001d007876 // Zm00001d037985
GO:0009409	P	response to cold	13	163	1197	39324	0.0016	0.07	// Zm00001d009354 // Zm00001d047567 // Zm00001d042564 // Zm00001d037985 // Zm00001d008241 // Zm00001d009382 // Zm00001d037988 // Zm00001d033612 // Zm00001d007876 // Zm00001d043988 // Zm00001d024414 // Zm00001d017381 // Zm00001d043730
GO:0044702	P	single organism reproductive process	30	163	4163	39324	0.0019	0.083	// Zm00001d009354 // Zm00001d024903 // Zm00001d023718 // Zm00001d010586 // Zm00001d014205 // Zm00001d015310 // Zm00001d011755 // Zm00001d041005 // Zm00001d024414 // Zm00001d002360 // Zm00001d034692 // Zm00001d038870 // Zm00001d025434 // Zm00001d014863 // Zm00001d047567 // Zm00001d026037 // Zm00001d007876 // Zm00001d019925 // Zm00001d008241 // Zm00001d044194 // Zm00001d042022 // Zm00001d020888 // …
GO:0008652	P	cellular amino acid biosynthetic process	8	163	537	39324	0.002	0.084	// Zm00001d009354 // Zm00001d034433 // Zm00001d028180 // Zm00001d031563 // Zm00001d043302 // Zm00001d017274 // Zm00001d040979 // Zm00001d051161
GO:0003006	P	developmental process involved in reproduction	29	163	3998	39324	0.0021	0.087	// Zm00001d009354 // Zm00001d043988 // Zm00001d024903 // Zm00001d023718 // Zm00001d010586 // Zm00001d044194 // Zm00001d015310 // Zm00001d011755 // Zm00001d014205 // Zm00001d024414 // Zm00001d002360 // Zm00001d034692 // Zm00001d038870 // Zm00001d014863 // Zm00001d025434 // Zm00001d047567 // Zm00001d026037 // Zm00001d007876 // Zm00001d019925 // Zm00001d008241 // Zm00001d042022 // Zm00001d020888 // …
GO:0010033	P	response to organic substance	39	163	5992	39324	0.0025	0.099	// Zm00001d009354 // Zm00001d043912 // Zm00001d052733 // Zm00001d023718 // Zm00001d022303 // Zm00001d044194 // Zm00001d011755 // Zm00001d037829 // Zm00001d041005 // Zm00001d039933 // Zm00001d048949 // Zm00001d043730 // Zm00001d033990 // Zm00001d034433 // Zm00001d010521 // Zm00001d004897 // Zm00001d048087 // Zm00001d014863 // Zm00001d034095 // Zm00001d026037 // Zm00001d003451 // Zm00001d007876 // …
GO:0055114	P	oxidation-reduction process	30	163	4235	39324	0.0025	0.1	// Zm00001d012764 // Zm00001d046490 // Zm00001d029274 // Zm00001d023718 // Zm00001d014134 // Zm00001d022303 // Zm00001d020528 // Zm00001d025200 // Zm00001d038449 // Zm00001d023387 // Zm00001d010521 // Zm00001d034095 // Zm00001d007876 // Zm00001d012293 // Zm00001d037637 // Zm00001d040979 // Zm00001d023768 // Zm00001d023769 // Zm00001d042022 // Zm00001d021774 // Zm00001d016946 // Zm00001d016948 // …
GO:0010038	P	response to metal ion	13	163	1276	39324	0.0028	0.11	// Zm00001d012764 // Zm00001d029083 // Zm00001d024903 // Zm00001d020888 // Zm00001d028180 // Zm00001d003939 // Zm00001d027740 // Zm00001d020590 // Zm00001d039933 // Zm00001d048073 // Zm00001d017021 // Zm00001d006476 // Zm00001d043302
GO:0008610	P	lipid biosynthetic process	18	163	2086	39324	0.0028	0.11	// Zm00001d023768 // Zm00001d023769 // Zm00001d022459 // Zm00001d029052 // Zm00001d002360 // Zm00001d028180 // Zm00001d043302 // Zm00001d036866 // Zm00001d009354 // Zm00001d037988 // Zm00001d027740 // Zm00001d008812 // Zm00001d024211 // Zm00001d024210 // Zm00001d027832 // Zm00001d017021 // Zm00001d040979 // Zm00001d024208
GO:0006720	P	isoprenoid metabolic process	10	163	843	39324	0.003	0.11	// Zm00001d002360 // Zm00001d022459 // Zm00001d009354 // Zm00001d037988 // Zm00001d027740 // Zm00001d024211 // Zm00001d024210 // Zm00001d027832 // Zm00001d017021 // Zm00001d024208
GO:0009699	P	phenylpropanoid biosynthetic process	7	163	456	39324	0.0032	0.12	// Zm00001d016565 // Zm00001d003046 // Zm00001d042633 // Zm00001d020528 // Zm00001d048087 // Zm00001d017274 // Zm00001d051161
GO:0010876	P	lipid localization	7	163	460	39324	0.0034	0.12	// Zm00001d002360 // Zm00001d037988 // Zm00001d038870 // Zm00001d043709 // Zm00001d033612 // Zm00001d011755 // Zm00001d037985
GO:0050832	P	defense response to fungus	9	163	737	39324	0.004	0.14	// Zm00001d034692 // Zm00001d031158 // Zm00001d028180 // Zm00001d009382 // Zm00001d034095 // Zm00001d048950 // Zm00001d043988 // Zm00001d048949 // Zm00001d033990
GO:0009698	P	phenylpropanoid metabolic process	9	163	761	39324	0.0049	0.17	// Zm00001d034692 // Zm00001d016565 // Zm00001d003046 // Zm00001d034433 // Zm00001d042633 // Zm00001d020528 // Zm00001d048087 // Zm00001d017274 // Zm00001d051161
GO:0009812	P	flavonoid metabolic process	7	163	493	39324	0.0049	0.17	// Zm00001d034692 // Zm00001d010521 // Zm00001d020528 // Zm00001d048087 // Zm00001d017274 // Zm00001d032519 // Zm00001d051161
GO:0022414	P	reproductive process	32	163	4935	39324	0.0068	0.23	// Zm00001d009354 // Zm00001d043988 // Zm00001d024903 // Zm00001d023718 // Zm00001d010586 // Zm00001d014205 // Zm00001d015310 // Zm00001d011755 // Zm00001d041005 // Zm00001d024414 // Zm00001d002360 // Zm00001d034692 // Zm00001d038870 // Zm00001d025434 // Zm00001d014863 // Zm00001d047567 // Zm00001d026037 // Zm00001d007876 // Zm00001d019925 // Zm00001d008241 // Zm00001d044194 // Zm00001d042022 // …
GO:0044255	P	cellular lipid metabolic process	21	163	2844	39324	0.0075	0.24	// Zm00001d023768 // Zm00001d023769 // Zm00001d036164 // Zm00001d022459 // Zm00001d029052 // Zm00001d002360 // Zm00001d020528 // Zm00001d028180 // Zm00001d043302 // Zm00001d036866 // Zm00001d009354 // Zm00001d037988 // Zm00001d027740 // Zm00001d008812 // Zm00001d024211 // Zm00001d024210 // Zm00001d027832 // Zm00001d017021 // Zm00001d040979 // Zm00001d017381 // Zm00001d024208
GO:0006520	P	cellular amino acid metabolic process	13	163	1438	39324	0.0074	0.24	// Zm00001d009354 // Zm00001d029083 // Zm00001d034433 // Zm00001d028180 // Zm00001d015406 // Zm00001d048087 // Zm00001d043709 // Zm00001d031563 // Zm00001d051161 // Zm00001d020590 // Zm00001d017274 // Zm00001d040979 // Zm00001d043302
GO:0048609	P	multicellular organismal reproductive process	8	163	669	39324	0.0073	0.24	// Zm00001d037988 // Zm00001d038870 // Zm00001d010586 // Zm00001d043709 // Zm00001d025434 // Zm00001d026037 // Zm00001d007876 // Zm00001d037985
GO:0043455	P	regulation of secondary metabolic process	5	163	292	39324	0.008	0.26	// Zm00001d017274 // Zm00001d034692 // Zm00001d051161 // Zm00001d001832 // Zm00001d020528
GO:0009615	P	response to virus	5	163	308	39324	0.0099	0.31	// Zm00001d048073 // Zm00001d028180 // Zm00001d048949 // Zm00001d048950 // Zm00001d043302
GO:0009813	P	flavonoid biosynthetic process	6	163	438	39324	0.011	0.33	// Zm00001d010521 // Zm00001d020528 // Zm00001d048087 // Zm00001d017274 // Zm00001d032519 // Zm00001d051161
GO:0044764	P	multi-organism cellular process	7	163	578	39324	0.011	0.34	// Zm00001d028180 // Zm00001d048073 // Zm00001d048950 // Zm00001d041005 // Zm00001d048949 // Zm00001d008241 // Zm00001d043302
GO:0015992	P	proton transport	6	163	448	39324	0.012	0.35	// Zm00001d048348 // Zm00001d031275 // Zm00001d009354 // Zm00001d020888 // Zm00001d010856 // Zm00001d045435
GO:0009308	P	amine metabolic process	11	163	1200	39324	0.012	0.35	// Zm00001d029083 // Zm00001d038862 // Zm00001d034692 // Zm00001d034433 // Zm00001d042564 // Zm00001d031563 // Zm00001d043302 // Zm00001d020590 // Zm00001d017274 // Zm00001d040979 // Zm00001d051161
GO:0000003	P	reproduction	33	163	5342	39324	0.012	0.35	// Zm00001d009354 // Zm00001d043988 // Zm00001d024903 // Zm00001d023718 // Zm00001d010586 // Zm00001d014205 // Zm00001d015310 // Zm00001d011755 // Zm00001d041005 // Zm00001d024414 // Zm00001d002360 // Zm00001d034692 // Zm00001d038870 // Zm00001d025434 // Zm00001d014863 // Zm00001d047567 // Zm00001d026037 // Zm00001d007876 // Zm00001d019925 // Zm00001d008241 // Zm00001d044194 // Zm00001d042022 // …
GO:0009620	P	response to fungus	10	163	1039	39324	0.012	0.35	// Zm00001d034692 // Zm00001d043912 // Zm00001d031158 // Zm00001d028180 // Zm00001d009382 // Zm00001d034095 // Zm00001d048950 // Zm00001d043988 // Zm00001d048949 // Zm00001d033990
GO:0006818	P	hydrogen transport	6	163	448	39324	0.012	0.35	// Zm00001d048348 // Zm00001d031275 // Zm00001d009354 // Zm00001d020888 // Zm00001d010856 // Zm00001d045435
GO:0098772	F	molecular function regulator	10	163	1006	39324	0.0099	0.35	// Zm00001d013900 // Zm00001d016565 // Zm00001d042633 // Zm00001d042564 // Zm00001d024960 // Zm00001d040245 // Zm00001d023811 // Zm00001d024996 // Zm00001d017545 // Zm00001d028588
GO:0020037	F	heme binding	8	163	664	39324	0.007	0.35	// Zm00001d042022 // Zm00001d029274 // Zm00001d010521 // Zm00001d014134 // Zm00001d010856 // Zm00001d034095 // Zm00001d025200 // Zm00001d018298
GO:0008289	F	lipid binding	7	163	522	39324	0.0066	0.35	// Zm00001d002360 // Zm00001d038870 // Zm00001d010586 // Zm00001d047567 // Zm00001d027832 // Zm00001d038449 // Zm00001d017545
GO:0016853	F	isomerase activity	9	163	847	39324	0.0095	0.35	// Zm00001d016565 // Zm00001d028180 // Zm00001d042633 // Zm00001d036866 // Zm00001d013900 // Zm00001d016946 // Zm00001d012808 // Zm00001d049932 // Zm00001d032519
GO:0004857	F	enzyme inhibitor activity	6	163	349	39324	0.0037	0.35	// Zm00001d016565 // Zm00001d024960 // Zm00001d028588 // Zm00001d023811 // Zm00001d024996 // Zm00001d040245
GO:0016705	F	oxidoreductase activity, acting on paired donors, with incorporation or reduction of molecular oxygen	8	163	735	39324	0.012	0.35	// Zm00001d023768 // Zm00001d023769 // Zm00001d010521 // Zm00001d014134 // Zm00001d034095 // Zm00001d023718 // Zm00001d025200 // Zm00001d040979
GO:0016627	F	oxidoreductase activity, acting on the CH-CH group of donors	7	163	431	39324	0.0024	0.35	// Zm00001d047799 // Zm00001d028408 // Zm00001d021774 // Zm00001d046490 // Zm00001d015777 // Zm00001d048073 // Zm00001d042922
GO:0046906	F	tetrapyrrole binding	8	163	726	39324	0.012	0.35	// Zm00001d042022 // Zm00001d029274 // Zm00001d010521 // Zm00001d014134 // Zm00001d010856 // Zm00001d034095 // Zm00001d025200 // Zm00001d018298
GO:0016835	F	carbon-oxygen lyase activity	5	163	304	39324	0.0094	0.35	// Zm00001d000216 // Zm00001d006476 // Zm00001d024211 // Zm00001d024210 // Zm00001d024208
GO:0030234	F	enzyme regulator activity	10	163	902	39324	0.0048	0.35	// Zm00001d013900 // Zm00001d016565 // Zm00001d042633 // Zm00001d042564 // Zm00001d024960 // Zm00001d040245 // Zm00001d023811 // Zm00001d024996 // Zm00001d017545 // Zm00001d028588
GO:0016616	F	oxidoreductase activity, acting on the CH-OH group of donors, NAD or NADP as acceptor	6	163	456	39324	0.013	0.35	// Zm00001d012764 // Zm00001d006796 // Zm00001d022303 // Zm00001d003938 // Zm00001d038449 // Zm00001d017381
GO:0032504	P	multicellular organism reproduction	8	163	739	39324	0.013	0.36	// Zm00001d037988 // Zm00001d038870 // Zm00001d010586 // Zm00001d043709 // Zm00001d025434 // Zm00001d026037 // Zm00001d007876 // Zm00001d037985
GO:0016829	F	lyase activity	9	163	917	39324	0.015	0.39	// Zm00001d023718 // Zm00001d024208 // Zm00001d024211 // Zm00001d024210 // Zm00001d017274 // Zm00001d037637 // Zm00001d000216 // Zm00001d006476 // Zm00001d051161
GO:0019752	P	carboxylic acid metabolic process	26	163	4025	39324	0.015	0.43	// Zm00001d009354 // Zm00001d036164 // Zm00001d020528 // Zm00001d043302 // Zm00001d048292 // Zm00001d029083 // Zm00001d034433 // Zm00001d007876 // Zm00001d020590 // Zm00001d017274 // Zm00001d040979 // Zm00001d023768 // Zm00001d023769 // Zm00001d028180 // Zm00001d042633 // Zm00001d042564 // Zm00001d043709 // Zm00001d031563 // Zm00001d001832 // Zm00001d012764 // Zm00001d012808 // Zm00001d015406 // …
GO:0016032	P	viral process	6	163	477	39324	0.015	0.43	// Zm00001d028180 // Zm00001d048950 // Zm00001d048073 // Zm00001d048949 // Zm00001d008241 // Zm00001d043302
GO:0031328	P	positive regulation of cellular biosynthetic process	13	163	1593	39324	0.016	0.44	// Zm00001d002360 // Zm00001d022459 // Zm00001d043912 // Zm00001d034571 // Zm00001d020528 // Zm00001d010586 // Zm00001d051161 // Zm00001d043302 // Zm00001d027832 // Zm00001d041005 // Zm00001d017274 // Zm00001d042564 // Zm00001d001832
GO:0046394	P	carboxylic acid biosynthetic process	13	163	1600	39324	0.017	0.45	// Zm00001d023768 // Zm00001d023769 // Zm00001d034433 // Zm00001d028180 // Zm00001d042564 // Zm00001d009354 // Zm00001d051161 // Zm00001d031563 // Zm00001d007876 // Zm00001d001832 // Zm00001d017274 // Zm00001d040979 // Zm00001d043302
GO:0048046	C	apoplast	10	163	905	39324	0.0049	0.45	// Zm00001d012764 // Zm00001d047799 // Zm00001d024903 // Zm00001d016565 // Zm00001d020888 // Zm00001d003046 // Zm00001d042633 // Zm00001d009382 // Zm00001d048073 // Zm00001d042922
GO:0044283	P	small molecule biosynthetic process	22	163	3307	39324	0.019	0.51	// Zm00001d009354 // Zm00001d020528 // Zm00001d010586 // Zm00001d043302 // Zm00001d034433 // Zm00001d047192 // Zm00001d036866 // Zm00001d007876 // Zm00001d020590 // Zm00001d017274 // Zm00001d040979 // Zm00001d023768 // Zm00001d023769 // Zm00001d028180 // Zm00001d042564 // Zm00001d031563 // Zm00001d001832 // Zm00001d038805 // Zm00001d048087 // Zm00001d033062 // Zm00001d006476 // Zm00001d051161
GO:0004497	F	monooxygenase activity	6	163	522	39324	0.023	0.54	// Zm00001d010521 // Zm00001d014134 // Zm00001d034095 // Zm00001d023718 // Zm00001d025200 // Zm00001d040979
GO:0008757	F	S-adenosylmethionine-dependent methyltransferase activity	5	163	404	39324	0.028	0.59	// Zm00001d041005 // Zm00001d048087 // Zm00001d036164 // Zm00001d047192 // Zm00001d043302
GO:0016614	F	oxidoreductase activity, acting on CH-OH group of donors	6	163	549	39324	0.028	0.59	// Zm00001d012764 // Zm00001d006796 // Zm00001d022303 // Zm00001d003938 // Zm00001d038449 // Zm00001d017381
GO:0072330	P	monocarboxylic acid biosynthetic process	10	163	1163	39324	0.024	0.64	// Zm00001d023768 // Zm00001d023769 // Zm00001d009354 // Zm00001d043302 // Zm00001d042564 // Zm00001d007876 // Zm00001d001832 // Zm00001d017274 // Zm00001d040979 // Zm00001d051161
GO:0043436	P	oxoacid metabolic process	26	163	4198	39324	0.025	0.64	// Zm00001d009354 // Zm00001d036164 // Zm00001d020528 // Zm00001d043302 // Zm00001d048292 // Zm00001d029083 // Zm00001d034433 // Zm00001d007876 // Zm00001d020590 // Zm00001d017274 // Zm00001d040979 // Zm00001d023768 // Zm00001d023769 // Zm00001d028180 // Zm00001d042633 // Zm00001d042564 // Zm00001d043709 // Zm00001d031563 // Zm00001d001832 // Zm00001d012764 // Zm00001d012808 // Zm00001d015406 // …
GO:0042157	P	lipoprotein metabolic process	5	163	391	39324	0.025	0.64	// Zm00001d038870 // Zm00001d043709 // Zm00001d043912 // Zm00001d029052 // Zm00001d002360
GO:0009891	P	positive regulation of biosynthetic process	13	163	1700	39324	0.026	0.65	// Zm00001d002360 // Zm00001d022459 // Zm00001d043912 // Zm00001d034571 // Zm00001d020528 // Zm00001d010586 // Zm00001d051161 // Zm00001d043302 // Zm00001d027832 // Zm00001d041005 // Zm00001d017274 // Zm00001d042564 // Zm00001d001832
GO:0044403	P	symbiosis, encompassing mutualism through parasitism	6	163	546	39324	0.028	0.69	// Zm00001d028180 // Zm00001d048950 // Zm00001d048073 // Zm00001d048949 // Zm00001d008241 // Zm00001d043302
GO:0044419	P	interspecies interaction between organisms	6	163	550	39324	0.028	0.71	// Zm00001d028180 // Zm00001d048950 // Zm00001d048073 // Zm00001d048949 // Zm00001d008241 // Zm00001d043302
GO:0009743	P	response to carbohydrate	11	163	1392	39324	0.032	0.78	// Zm00001d009354 // Zm00001d021774 // Zm00001d042564 // Zm00001d052733 // Zm00001d010521 // Zm00001d051788 // Zm00001d037988 // Zm00001d034095 // Zm00001d041005 // Zm00001d006476 // Zm00001d037985
GO:0042545	P	cell wall modification	6	163	568	39324	0.032	0.79	// Zm00001d029083 // Zm00001d038870 // Zm00001d003046 // Zm00001d043709 // Zm00001d034095 // Zm00001d000216
GO:0098542	P	defense response to other organism	14	163	1975	39324	0.036	0.88	// Zm00001d009354 // Zm00001d034692 // Zm00001d024903 // Zm00001d031158 // Zm00001d028180 // Zm00001d042564 // Zm00001d009382 // Zm00001d033990 // Zm00001d034095 // Zm00001d048950 // Zm00001d043302 // Zm00001d043988 // Zm00001d048949 // Zm00001d001832
GO:1901565	P	organonitrogen compound catabolic process	11	163	1438	39324	0.039	0.92	// Zm00001d009354 // Zm00001d029083 // Zm00001d020590 // Zm00001d034433 // Zm00001d028180 // Zm00001d015406 // Zm00001d042564 // Zm00001d008812 // Zm00001d043988 // Zm00001d017274 // Zm00001d051161
GO:0044710	P	single-organism metabolic process	85	163	17698	39324	0.04	0.93	// Zm00001d009354 // Zm00001d016946 // Zm00001d012120 // Zm00001d046490 // Zm00001d029274 // Zm00001d023718 // Zm00001d012764 // Zm00001d014134 // Zm00001d022303 // Zm00001d020528 // Zm00001d010586 // Zm00001d038449 // Zm00001d003046 // Zm00001d015310 // Zm00001d037829 // Zm00001d041005 // Zm00001d025200 // Zm00001d020955 // Zm00001d031275 // Zm00001d043302 // Zm00001d033872 // Zm00001d002360 // …
GO:0016054	P	organic acid catabolic process	7	163	757	39324	0.04	0.93	// Zm00001d009354 // Zm00001d029083 // Zm00001d015406 // Zm00001d042564 // Zm00001d020590 // Zm00001d017274 // Zm00001d051161
GO:0006082	P	organic acid metabolic process	27	163	4597	39324	0.04	0.93	// Zm00001d009354 // Zm00001d012764 // Zm00001d036164 // Zm00001d020528 // Zm00001d043302 // Zm00001d048292 // Zm00001d029083 // Zm00001d034433 // Zm00001d007876 // Zm00001d020590 // Zm00001d017274 // Zm00001d040979 // Zm00001d023768 // Zm00001d023769 // Zm00001d028180 // Zm00001d042633 // Zm00001d042564 // Zm00001d043709 // Zm00001d031563 // Zm00001d001832 // Zm00001d038805 // Zm00001d012808 // …
GO:0044106	P	cellular amine metabolic process	7	163	762	39324	0.041	0.94	// Zm00001d034433 // Zm00001d042564 // Zm00001d031563 // Zm00001d043302 // Zm00001d020590 // Zm00001d017274 // Zm00001d051161
GO:0006629	P	lipid metabolic process	24	163	4009	39324	0.043	0.95	// Zm00001d009354 // Zm00001d036164 // Zm00001d022303 // Zm00001d020528 // Zm00001d043302 // Zm00001d002360 // Zm00001d036866 // Zm00001d008812 // Zm00001d040979 // Zm00001d024208 // Zm00001d023768 // Zm00001d023769 // Zm00001d022459 // Zm00001d029052 // Zm00001d028180 // Zm00001d027740 // Zm00001d027832 // Zm00001d016947 // Zm00001d037988 // Zm00001d003938 // Zm00001d024211 // Zm00001d024210 // …
GO:0051704	P	multi-organism process	28	163	4833	39324	0.042	0.95	// Zm00001d009354 // Zm00001d024903 // Zm00001d043912 // Zm00001d031158 // Zm00001d015310 // Zm00001d041005 // Zm00001d048949 // Zm00001d024414 // Zm00001d043730 // Zm00001d033990 // Zm00001d034692 // Zm00001d034095 // Zm00001d026037 // Zm00001d043302 // Zm00001d003046 // Zm00001d048073 // Zm00001d000216 // Zm00001d008241 // Zm00001d021774 // Zm00001d028180 // Zm00001d042564 // Zm00001d009382 // …
GO:0016053	P	organic acid biosynthetic process	14	163	2021	39324	0.043	0.95	// Zm00001d023768 // Zm00001d023769 // Zm00001d038805 // Zm00001d034433 // Zm00001d028180 // Zm00001d042564 // Zm00001d009354 // Zm00001d051161 // Zm00001d031563 // Zm00001d007876 // Zm00001d001832 // Zm00001d017274 // Zm00001d040979 // Zm00001d043302
GO:0009908	P	flower development	12	163	1657	39324	0.044	0.98	// Zm00001d009354 // Zm00001d042022 // Zm00001d024903 // Zm00001d020888 // Zm00001d023718 // Zm00001d037988 // Zm00001d014863 // Zm00001d015310 // Zm00001d027832 // Zm00001d014205 // Zm00001d037985 // Zm00001d008241
GO:0044281	P	small molecule metabolic process	45	163	8585	39324	0.049	1	// Zm00001d009354 // Zm00001d043912 // Zm00001d036164 // Zm00001d014134 // Zm00001d022303 // Zm00001d020528 // Zm00001d010586 // Zm00001d041005 // Zm00001d015310 // Zm00001d038449 // Zm00001d025200 // Zm00001d043302 // Zm00001d048292 // Zm00001d029083 // Zm00001d034433 // Zm00001d010521 // Zm00001d047192 // Zm00001d036866 // Zm00001d007876 // Zm00001d020590 // Zm00001d033062 // Zm00001d040979 // …
GO:0044282	P	small molecule catabolic process	8	163	1542	39324	0.31	1	// Zm00001d009354 // Zm00001d029083 // Zm00001d015406 // Zm00001d042564 // Zm00001d020590 // Zm00001d017274 // Zm00001d006476 // Zm00001d051161
GO:0051716	P	cellular response to stimulus	40	163	10722	39324	0.81	1	// Zm00001d024903 // Zm00001d029274 // Zm00001d023718 // Zm00001d008812 // Zm00001d011755 // Zm00001d037829 // Zm00001d039933 // Zm00001d020955 // Zm00001d031275 // Zm00001d003451 // Zm00001d033990 // Zm00001d024414 // Zm00001d029083 // Zm00001d004897 // Zm00001d052733 // Zm00001d034095 // Zm00001d052562 // Zm00001d018298 // Zm00001d023387 // Zm00001d042022 // Zm00001d021774 // Zm00001d020888 // …
GO:0048589	P	developmental growth	5	163	1604	39324	0.8	1	// Zm00001d052733 // Zm00001d009354 // Zm00001d042022 // Zm00001d033990 // Zm00001d037829
GO:0043207	P	response to external biotic stimulus	16	163	2998	39324	0.18	1	// Zm00001d009354 // Zm00001d034692 // Zm00001d024903 // Zm00001d043912 // Zm00001d031158 // Zm00001d028180 // Zm00001d042564 // Zm00001d009382 // Zm00001d033990 // Zm00001d034095 // Zm00001d048950 // Zm00001d043302 // Zm00001d043988 // Zm00001d048073 // Zm00001d048949 // Zm00001d001832
GO:0046483	P	heterocycle metabolic process	65	163	18514	39324	0.97	1	// Zm00001d009354 // Zm00001d045164 // Zm00001d035000 // Zm00001d043912 // Zm00001d052733 // Zm00001d010586 // Zm00001d044194 // Zm00001d011755 // Zm00001d031985 // Zm00001d041005 // Zm00001d029349 // Zm00001d024414 // Zm00001d031275 // Zm00001d003451 // Zm00001d043302 // Zm00001d021774 // Zm00001d034435 // Zm00001d028408 // Zm00001d034692 // Zm00001d034433 // Zm00001d034571 // Zm00001d004897 // …
GO:0009607	P	response to biotic stimulus	18	163	3201	39324	0.12	1	// Zm00001d018738 // Zm00001d034692 // Zm00001d024903 // Zm00001d009354 // Zm00001d031158 // Zm00001d028180 // Zm00001d043912 // Zm00001d042564 // Zm00001d009382 // Zm00001d033990 // Zm00001d034095 // Zm00001d048950 // Zm00001d001832 // Zm00001d043988 // Zm00001d023811 // Zm00001d048073 // Zm00001d048949 // Zm00001d043302
GO:0009605	P	response to external stimulus	18	163	4265	39324	0.5	1	// Zm00001d009354 // Zm00001d029083 // Zm00001d034692 // Zm00001d024903 // Zm00001d043912 // Zm00001d031158 // Zm00001d028180 // Zm00001d042564 // Zm00001d009382 // Zm00001d033990 // Zm00001d034095 // Zm00001d048950 // Zm00001d043302 // Zm00001d043988 // Zm00001d048073 // Zm00001d015310 // Zm00001d048949 // Zm00001d001832
GO:0019538	P	protein metabolic process	47	163	13852	39324	0.96	1	// Zm00001d029349 // Zm00001d012120 // Zm00001d031158 // Zm00001d007411 // Zm00001d010586 // Zm00001d038449 // Zm00001d031455 // Zm00001d007363 // Zm00001d037829 // Zm00001d041005 // Zm00001d023387 // Zm00001d020955 // Zm00001d043302 // Zm00001d033872 // Zm00001d049932 // Zm00001d024903 // Zm00001d024414 // Zm00001d019704 // Zm00001d028588 // Zm00001d012293 // Zm00001d048073 // Zm00001d018298 // …
GO:0009892	P	negative regulation of metabolic process	9	163	2457	39324	0.7	1	// Zm00001d034435 // Zm00001d051788 // Zm00001d010586 // Zm00001d024996 // Zm00001d024960 // Zm00001d011755 // Zm00001d041005 // Zm00001d050047 // Zm00001d040245
GO:0009893	P	positive regulation of metabolic process	14	163	2337	39324	0.11	1	// Zm00001d034435 // Zm00001d022459 // Zm00001d002360 // Zm00001d034571 // Zm00001d043912 // Zm00001d020528 // Zm00001d010586 // Zm00001d051161 // Zm00001d001832 // Zm00001d027832 // Zm00001d041005 // Zm00001d017274 // Zm00001d042564 // Zm00001d043302
GO:0048569	P	post-embryonic organ development	5	163	1109	39324	0.49	1	// Zm00001d014205 // Zm00001d015310 // Zm00001d042022 // Zm00001d027832 // Zm00001d009354
GO:0035556	P	intracellular signal transduction	5	163	2402	39324	0.97	1	// Zm00001d023387 // Zm00001d006476 // Zm00001d011755 // Zm00001d042564 // Zm00001d016565
GO:0050789	P	regulation of biological process	92	163	23410	39324	0.81	1	// Zm00001d007411 // Zm00001d020528 // Zm00001d010586 // Zm00001d011755 // Zm00001d014205 // Zm00001d028408 // Zm00001d008812 // Zm00001d052562 // Zm00001d029835 // Zm00001d042022 // Zm00001d046966 // Zm00001d020888 // Zm00001d043709 // Zm00001d013900 // Zm00001d013384 // Zm00001d027832 // Zm00001d024996 // Zm00001d017545 // Zm00001d001832 // Zm00001d038805 // Zm00001d004213 // Zm00001d016255 // …
GO:0071840	P	cellular component organization or biogenesis	44	163	15011	39324	1	1	// Zm00001d009354 // Zm00001d029274 // Zm00001d010586 // Zm00001d016948 // Zm00001d011755 // Zm00001d037829 // Zm00001d041005 // Zm00001d039933 // Zm00001d049932 // Zm00001d031275 // Zm00001d043302 // Zm00001d034435 // Zm00001d028408 // Zm00001d038870 // Zm00001d019704 // Zm00001d034095 // Zm00001d033990 // Zm00001d000216 // Zm00001d040979 // Zm00001d049247 // Zm00001d012764 // Zm00001d042022 // …
GO:0032259	P	methylation	6	163	1689	39324	0.71	1	// Zm00001d031275 // Zm00001d036164 // Zm00001d047192 // Zm00001d048087 // Zm00001d041005 // Zm00001d043302
GO:0018130	P	heterocycle biosynthetic process	40	163	9470	39324	0.48	1	// Zm00001d009354 // Zm00001d045164 // Zm00001d043912 // Zm00001d010586 // Zm00001d044194 // Zm00001d011755 // Zm00001d031985 // Zm00001d041005 // Zm00001d029349 // Zm00001d003451 // Zm00001d043302 // Zm00001d034435 // Zm00001d028408 // Zm00001d034433 // Zm00001d034571 // Zm00001d004897 // Zm00001d014863 // Zm00001d034095 // Zm00001d052562 // Zm00001d017274 // Zm00001d022459 // Zm00001d022259 // …
GO:0043412	P	macromolecule modification	30	163	10581	39324	1	1	// Zm00001d029349 // Zm00001d031158 // Zm00001d007411 // Zm00001d010586 // Zm00001d011755 // Zm00001d037829 // Zm00001d041005 // Zm00001d023387 // Zm00001d020955 // Zm00001d043302 // Zm00001d041662 // Zm00001d049932 // Zm00001d034571 // Zm00001d019704 // Zm00001d048073 // Zm00001d049247 // Zm00001d031275 // Zm00001d021774 // Zm00001d029052 // Zm00001d001993 // Zm00001d042564 // Zm00001d043988 // …
GO:0016070	P	RNA metabolic process	44	163	11855	39324	0.83	1	// Zm00001d045164 // Zm00001d010586 // Zm00001d044194 // Zm00001d011755 // Zm00001d031985 // Zm00001d041005 // Zm00001d029349 // Zm00001d003451 // Zm00001d043302 // Zm00001d034435 // Zm00001d028408 // Zm00001d034433 // Zm00001d034571 // Zm00001d004897 // Zm00001d037637 // Zm00001d014863 // Zm00001d008812 // Zm00001d026037 // Zm00001d022259 // Zm00001d052562 // Zm00001d040979 // Zm00001d049247 // …
GO:0048367	P	shoot system development	14	163	2650	39324	0.21	1	// Zm00001d009354 // Zm00001d042022 // Zm00001d034692 // Zm00001d024903 // Zm00001d020888 // Zm00001d023718 // Zm00001d037988 // Zm00001d014863 // Zm00001d008812 // Zm00001d015310 // Zm00001d027832 // Zm00001d014205 // Zm00001d037985 // Zm00001d008241
GO:0048366	P	leaf development	6	163	914	39324	0.18	1	// Zm00001d024903 // Zm00001d034692 // Zm00001d020888 // Zm00001d023718 // Zm00001d008812 // Zm00001d037985
GO:0010557	P	positive regulation of macromolecule biosynthetic process	8	163	1315	39324	0.18	1	// Zm00001d002360 // Zm00001d022459 // Zm00001d034571 // Zm00001d042564 // Zm00001d010586 // Zm00001d027832 // Zm00001d041005 // Zm00001d043302
GO:0010556	P	regulation of macromolecule biosynthetic process	33	163	7404	39324	0.35	1	// Zm00001d010586 // Zm00001d044194 // Zm00001d011755 // Zm00001d031985 // Zm00001d041005 // Zm00001d029349 // Zm00001d003451 // Zm00001d043302 // Zm00001d034435 // Zm00001d028408 // Zm00001d034433 // Zm00001d034571 // Zm00001d004897 // Zm00001d014863 // Zm00001d008812 // Zm00001d052562 // Zm00001d022459 // Zm00001d022259 // Zm00001d002360 // Zm00001d020888 // Zm00001d042564 // Zm00001d037637 // …
GO:0006753	P	nucleoside phosphate metabolic process	5	163	2396	39324	0.97	1	// Zm00001d009354 // Zm00001d048348 // Zm00001d006476 // Zm00001d043912 // Zm00001d012808
GO:0014070	P	response to organic cyclic compound	9	163	1706	39324	0.28	1	// Zm00001d023718 // Zm00001d022303 // Zm00001d051788 // Zm00001d048087 // Zm00001d014863 // Zm00001d033990 // Zm00001d022259 // Zm00001d044194 // Zm00001d001832
GO:0015672	P	monovalent inorganic cation transport	6	163	830	39324	0.13	1	// Zm00001d048348 // Zm00001d031275 // Zm00001d009354 // Zm00001d020888 // Zm00001d010856 // Zm00001d045435
GO:0043687	P	post-translational protein modification	8	163	1862	39324	0.51	1	// Zm00001d016565 // Zm00001d042564 // Zm00001d010586 // Zm00001d017486 // Zm00001d011755 // Zm00001d041005 // Zm00001d023387 // Zm00001d043302
GO:0006974	P	cellular response to DNA damage stimulus	5	163	2080	39324	0.94	1	// Zm00001d004213 // Zm00001d052733 // Zm00001d016948 // Zm00001d031275 // Zm00001d011755
GO:0044257	P	cellular protein catabolic process	5	163	1604	39324	0.8	1	// Zm00001d006476 // Zm00001d038805 // Zm00001d007411 // Zm00001d012120 // Zm00001d037829
GO:0008654	P	phospholipid biosynthetic process	5	163	675	39324	0.15	1	// Zm00001d009354 // Zm00001d028180 // Zm00001d008812 // Zm00001d029052 // Zm00001d036866
GO:0042592	P	homeostatic process	8	163	2491	39324	0.82	1	// Zm00001d052733 // Zm00001d028180 // Zm00001d003939 // Zm00001d020528 // Zm00001d027740 // Zm00001d037829 // Zm00001d017021 // Zm00001d006476
GO:0022402	P	cell cycle process	7	163	1962	39324	0.71	1	// Zm00001d021774 // Zm00001d004213 // Zm00001d012808 // Zm00001d024996 // Zm00001d027740 // Zm00001d011755 // Zm00001d041005
GO:0006091	P	generation of precursor metabolites and energy	5	163	1278	39324	0.61	1	// Zm00001d048348 // Zm00001d006476 // Zm00001d023387 // Zm00001d012293 // Zm00001d012808
GO:0007275	P	multicellular organism development	56	163	12465	39324	0.26	1	// Zm00001d009354 // Zm00001d043988 // Zm00001d024903 // Zm00001d052733 // Zm00001d023718 // Zm00001d010586 // Zm00001d014205 // Zm00001d015310 // Zm00001d007363 // Zm00001d031985 // Zm00001d037829 // Zm00001d041005 // Zm00001d023387 // Zm00001d020955 // Zm00001d043302 // Zm00001d002360 // Zm00001d024414 // Zm00001d029083 // Zm00001d034692 // Zm00001d045600 // Zm00001d038870 // Zm00001d025434 // …
GO:2000112	P	regulation of cellular macromolecule biosynthetic process	33	163	7044	39324	0.25	1	// Zm00001d010586 // Zm00001d044194 // Zm00001d011755 // Zm00001d031985 // Zm00001d041005 // Zm00001d029349 // Zm00001d003451 // Zm00001d043302 // Zm00001d034435 // Zm00001d028408 // Zm00001d034433 // Zm00001d034571 // Zm00001d004897 // Zm00001d014863 // Zm00001d008812 // Zm00001d052562 // Zm00001d022459 // Zm00001d022259 // Zm00001d002360 // Zm00001d020888 // Zm00001d042564 // Zm00001d037637 // …
GO:0046686	P	response to cadmium ion	6	163	986	39324	0.23	1	// Zm00001d012764 // Zm00001d029083 // Zm00001d020590 // Zm00001d048073 // Zm00001d039933 // Zm00001d006476
GO:0006468	P	protein phosphorylation	8	163	3862	39324	0.99	1	// Zm00001d031275 // Zm00001d031158 // Zm00001d001993 // Zm00001d042564 // Zm00001d007363 // Zm00001d037829 // Zm00001d020955 // Zm00001d041662
GO:0019219	P	regulation of nucleobase-containing compound metabolic process	35	163	7764	39324	0.32	1	// Zm00001d043912 // Zm00001d010586 // Zm00001d044194 // Zm00001d011755 // Zm00001d031985 // Zm00001d041005 // Zm00001d029349 // Zm00001d024414 // Zm00001d003451 // Zm00001d043302 // Zm00001d034435 // Zm00001d028408 // Zm00001d034433 // Zm00001d034571 // Zm00001d004897 // Zm00001d014863 // Zm00001d008812 // Zm00001d052562 // Zm00001d022459 // Zm00001d022259 // Zm00001d002360 // Zm00001d020888 // …
GO:0045087	P	innate immune response	7	163	1591	39324	0.49	1	// Zm00001d024903 // Zm00001d031158 // Zm00001d042564 // Zm00001d048950 // Zm00001d043302 // Zm00001d048949 // Zm00001d001832
GO:0006461	P	protein complex assembly	5	163	1538	39324	0.77	1	// Zm00001d012764 // Zm00001d039933 // Zm00001d005322 // Zm00001d006476 // Zm00001d037829
GO:0006464	P	cellular protein modification process	26	163	8892	39324	0.99	1	// Zm00001d031158 // Zm00001d007411 // Zm00001d010586 // Zm00001d011755 // Zm00001d037829 // Zm00001d041005 // Zm00001d023387 // Zm00001d020955 // Zm00001d043302 // Zm00001d041662 // Zm00001d049932 // Zm00001d034571 // Zm00001d048073 // Zm00001d049247 // Zm00001d031275 // Zm00001d029052 // Zm00001d001993 // Zm00001d042564 // Zm00001d043988 // Zm00001d050047 // Zm00001d016565 // Zm00001d037988 // …
GO:0044767	P	single-organism developmental process	58	163	12990	39324	0.27	1	// Zm00001d009354 // Zm00001d043988 // Zm00001d024903 // Zm00001d052733 // Zm00001d023718 // Zm00001d010586 // Zm00001d014205 // Zm00001d015310 // Zm00001d007363 // Zm00001d031985 // Zm00001d037829 // Zm00001d041005 // Zm00001d023387 // Zm00001d020955 // Zm00001d043302 // Zm00001d002360 // Zm00001d024414 // Zm00001d029083 // Zm00001d034692 // Zm00001d045600 // Zm00001d038870 // Zm00001d025434 // …
GO:0044765	P	single-organism transport	16	163	3653	39324	0.45	1	// Zm00001d048348 // Zm00001d022459 // Zm00001d002360 // Zm00001d020888 // Zm00001d052733 // Zm00001d019704 // Zm00001d009354 // Zm00001d043709 // Zm00001d003939 // Zm00001d038870 // Zm00001d033062 // Zm00001d045435 // Zm00001d010856 // Zm00001d031275 // Zm00001d006476 // Zm00001d040613
GO:0044763	P	single-organism cellular process	79	163	20993	39324	0.91	1	// Zm00001d043988 // Zm00001d009354 // Zm00001d048087 // Zm00001d045164 // Zm00001d043912 // Zm00001d052733 // Zm00001d023718 // Zm00001d003046 // Zm00001d020528 // Zm00001d010586 // Zm00001d014205 // Zm00001d033990 // Zm00001d011755 // Zm00001d037829 // Zm00001d041005 // Zm00001d023387 // Zm00001d020955 // Zm00001d003451 // Zm00001d043302 // Zm00001d034435 // Zm00001d024414 // Zm00001d029083 // …
GO:0010228	P	vegetative to reproductive phase transition of meristem	6	163	788	39324	0.11	1	// Zm00001d009354 // Zm00001d037988 // Zm00001d014863 // Zm00001d043988 // Zm00001d044194 // Zm00001d037985
GO:1901701	P	cellular response to oxygen-containing compound	10	163	2014	39324	0.33	1	// Zm00001d042022 // Zm00001d029274 // Zm00001d023718 // Zm00001d037988 // Zm00001d008812 // Zm00001d013900 // Zm00001d033990 // Zm00001d043988 // Zm00001d037985 // Zm00001d001832
GO:0051276	P	chromosome organization	7	163	3264	39324	0.98	1	// Zm00001d019704 // Zm00001d011755 // Zm00001d041005 // Zm00001d005322 // Zm00001d040979 // Zm00001d050047 // Zm00001d043302
GO:0048856	P	anatomical structure development	59	163	13917	39324	0.44	1	// Zm00001d009354 // Zm00001d043988 // Zm00001d024903 // Zm00001d052733 // Zm00001d023718 // Zm00001d010586 // Zm00001d014205 // Zm00001d015310 // Zm00001d007363 // Zm00001d031985 // Zm00001d037829 // Zm00001d041005 // Zm00001d023387 // Zm00001d020955 // Zm00001d043302 // Zm00001d021774 // Zm00001d002360 // Zm00001d024414 // Zm00001d029083 // Zm00001d034692 // Zm00001d045600 // Zm00001d038870 // …
GO:0006796	P	phosphate-containing compound metabolic process	22	163	8692	39324	1	1	// Zm00001d009354 // Zm00001d043912 // Zm00001d031158 // Zm00001d010586 // Zm00001d015310 // Zm00001d007363 // Zm00001d037829 // Zm00001d023387 // Zm00001d020955 // Zm00001d041662 // Zm00001d036866 // Zm00001d008812 // Zm00001d031275 // Zm00001d021774 // Zm00001d029052 // Zm00001d028180 // Zm00001d001993 // Zm00001d042564 // Zm00001d048348 // Zm00001d016565 // Zm00001d012808 // Zm00001d006476
GO:0006790	P	sulfur compound metabolic process	8	163	1150	39324	0.11	1	// Zm00001d009354 // Zm00001d006476 // Zm00001d038805 // Zm00001d028180 // Zm00001d042564 // Zm00001d034095 // Zm00001d040979 // Zm00001d043302
GO:0006793	P	phosphorus metabolic process	22	163	8755	39324	1	1	// Zm00001d009354 // Zm00001d043912 // Zm00001d031158 // Zm00001d010586 // Zm00001d015310 // Zm00001d007363 // Zm00001d037829 // Zm00001d023387 // Zm00001d020955 // Zm00001d041662 // Zm00001d036866 // Zm00001d008812 // Zm00001d031275 // Zm00001d021774 // Zm00001d029052 // Zm00001d028180 // Zm00001d001993 // Zm00001d042564 // Zm00001d048348 // Zm00001d016565 // Zm00001d012808 // Zm00001d006476
GO:0048523	P	negative regulation of cellular process	8	163	3115	39324	0.95	1	// Zm00001d016565 // Zm00001d051788 // Zm00001d024996 // Zm00001d024960 // Zm00001d011755 // Zm00001d041005 // Zm00001d033990 // Zm00001d040245
GO:0048522	P	positive regulation of cellular process	16	163	3441	39324	0.35	1	// Zm00001d034435 // Zm00001d022459 // Zm00001d029052 // Zm00001d016565 // Zm00001d034571 // Zm00001d043912 // Zm00001d020528 // Zm00001d010586 // Zm00001d051161 // Zm00001d001832 // Zm00001d027832 // Zm00001d041005 // Zm00001d017274 // Zm00001d042564 // Zm00001d002360 // Zm00001d043302
GO:0008104	P	protein localization	7	163	2729	39324	0.94	1	// Zm00001d022459 // Zm00001d021774 // Zm00001d016948 // Zm00001d016946 // Zm00001d038449 // Zm00001d040613 // Zm00001d049486
GO:0007165	P	signal transduction	22	163	7006	39324	0.94	1	// Zm00001d023718 // Zm00001d011755 // Zm00001d037829 // Zm00001d023387 // Zm00001d024414 // Zm00001d003451 // Zm00001d033990 // Zm00001d020955 // Zm00001d004897 // Zm00001d008812 // Zm00001d021774 // Zm00001d001993 // Zm00001d042564 // Zm00001d027740 // Zm00001d013900 // Zm00001d001832 // Zm00001d016565 // Zm00001d032519 // Zm00001d037988 // Zm00001d006476 // Zm00001d037985 // Zm00001d007363
GO:0044712	P	single-organism catabolic process	13	163	3285	39324	0.61	1	// Zm00001d009354 // Zm00001d029083 // Zm00001d020590 // Zm00001d016255 // Zm00001d028180 // Zm00001d042564 // Zm00001d008812 // Zm00001d043988 // Zm00001d012808 // Zm00001d017274 // Zm00001d006476 // Zm00001d015406 // Zm00001d051161
GO:0042445	P	hormone metabolic process	5	163	678	39324	0.15	1	// Zm00001d023718 // Zm00001d040979 // Zm00001d038862 // Zm00001d034692 // Zm00001d042564
GO:0042440	P	pigment metabolic process	6	163	750	39324	0.094	1	// Zm00001d009354 // Zm00001d034692 // Zm00001d010521 // Zm00001d048087 // Zm00001d008812 // Zm00001d028180
GO:0033036	P	macromolecule localization	15	163	3448	39324	0.46	1	// Zm00001d002360 // Zm00001d022459 // Zm00001d021774 // Zm00001d037988 // Zm00001d038870 // Zm00001d037985 // Zm00001d016948 // Zm00001d043709 // Zm00001d034095 // Zm00001d011755 // Zm00001d016946 // Zm00001d038449 // Zm00001d033612 // Zm00001d040613 // Zm00001d049486
GO:2001141	P	regulation of RNA biosynthetic process	32	163	6643	39324	0.2	1	// Zm00001d010586 // Zm00001d044194 // Zm00001d031985 // Zm00001d041005 // Zm00001d029349 // Zm00001d003451 // Zm00001d043302 // Zm00001d034435 // Zm00001d028408 // Zm00001d034433 // Zm00001d034571 // Zm00001d004897 // Zm00001d014863 // Zm00001d008812 // Zm00001d052562 // Zm00001d022459 // Zm00001d022259 // Zm00001d002360 // Zm00001d020888 // Zm00001d042564 // Zm00001d037637 // Zm00001d013384 // …
GO:0051707	P	response to other organism	16	163	2986	39324	0.18	1	// Zm00001d009354 // Zm00001d034692 // Zm00001d024903 // Zm00001d043912 // Zm00001d031158 // Zm00001d028180 // Zm00001d042564 // Zm00001d009382 // Zm00001d033990 // Zm00001d034095 // Zm00001d048950 // Zm00001d043302 // Zm00001d043988 // Zm00001d048073 // Zm00001d048949 // Zm00001d001832
GO:0044248	P	cellular catabolic process	21	163	4779	39324	0.42	1	// Zm00001d009354 // Zm00001d006476 // Zm00001d038805 // Zm00001d034692 // Zm00001d012120 // Zm00001d029274 // Zm00001d016255 // Zm00001d028180 // Zm00001d023718 // Zm00001d007411 // Zm00001d029083 // Zm00001d042564 // Zm00001d017274 // Zm00001d008812 // Zm00001d028588 // Zm00001d020590 // Zm00001d037829 // Zm00001d042022 // Zm00001d029835 // Zm00001d015406 // Zm00001d051161
GO:0044707	P	single-multicellular organism process	57	163	12777	39324	0.28	1	// Zm00001d009354 // Zm00001d043988 // Zm00001d024903 // Zm00001d052733 // Zm00001d023718 // Zm00001d010586 // Zm00001d014205 // Zm00001d015310 // Zm00001d007363 // Zm00001d031985 // Zm00001d037829 // Zm00001d041005 // Zm00001d023387 // Zm00001d020955 // Zm00001d043302 // Zm00001d002360 // Zm00001d024414 // Zm00001d029083 // Zm00001d034692 // Zm00001d045600 // Zm00001d038870 // Zm00001d025434 // …
GO:0044249	P	cellular biosynthetic process	78	163	18699	39324	0.5	1	// Zm00001d043988 // Zm00001d009354 // Zm00001d000429 // Zm00001d045164 // Zm00001d043912 // Zm00001d023718 // Zm00001d020528 // Zm00001d010586 // Zm00001d044194 // Zm00001d031455 // Zm00001d011755 // Zm00001d031985 // Zm00001d023811 // Zm00001d041005 // Zm00001d029349 // Zm00001d019704 // Zm00001d003451 // Zm00001d043302 // Zm00001d034435 // Zm00001d028408 // Zm00001d034692 // Zm00001d034433 // …
GO:0045229	P	external encapsulating structure organization	10	163	1532	39324	0.11	1	// Zm00001d009354 // Zm00001d042022 // Zm00001d029274 // Zm00001d003046 // Zm00001d038870 // Zm00001d029083 // Zm00001d043709 // Zm00001d034095 // Zm00001d000216 // Zm00001d049247
GO:0006807	P	nitrogen compound metabolic process	80	163	22193	39324	0.98	1	// Zm00001d009354 // Zm00001d000429 // Zm00001d045164 // Zm00001d035000 // Zm00001d043912 // Zm00001d052733 // Zm00001d048292 // Zm00001d051216 // Zm00001d010586 // Zm00001d044194 // Zm00001d031455 // Zm00001d011755 // Zm00001d031985 // Zm00001d023811 // Zm00001d041005 // Zm00001d029349 // Zm00001d049932 // Zm00001d031275 // Zm00001d003451 // Zm00001d043302 // Zm00001d021774 // Zm00001d034435 // …
GO:0044267	P	cellular protein metabolic process	41	163	12390	39324	0.97	1	// Zm00001d029349 // Zm00001d012120 // Zm00001d031158 // Zm00001d007411 // Zm00001d010586 // Zm00001d031455 // Zm00001d011755 // Zm00001d037829 // Zm00001d041005 // Zm00001d023387 // Zm00001d020955 // Zm00001d043302 // Zm00001d041662 // Zm00001d049932 // Zm00001d024903 // Zm00001d034571 // Zm00001d019704 // Zm00001d028588 // Zm00001d012293 // Zm00001d048073 // Zm00001d018298 // Zm00001d049247 // …
GO:0051186	P	cofactor metabolic process	8	163	1831	39324	0.49	1	// Zm00001d009354 // Zm00001d006476 // Zm00001d038805 // Zm00001d028180 // Zm00001d010856 // Zm00001d008812 // Zm00001d012808 // Zm00001d040979
GO:0044262	P	cellular carbohydrate metabolic process	6	163	1909	39324	0.81	1	// Zm00001d012808 // Zm00001d051788 // Zm00001d028180 // Zm00001d036866 // Zm00001d006476 // Zm00001d049247
GO:0044260	P	cellular macromolecule metabolic process	89	163	25692	39324	1	1	// Zm00001d043988 // Zm00001d007411 // Zm00001d010586 // Zm00001d011755 // Zm00001d041005 // Zm00001d049932 // Zm00001d028408 // Zm00001d008812 // Zm00001d052562 // Zm00001d040979 // Zm00001d049247 // Zm00001d008241 // Zm00001d046966 // Zm00001d020888 // Zm00001d043709 // Zm00001d013384 // Zm00001d027832 // Zm00001d024996 // Zm00001d038805 // Zm00001d038806 // Zm00001d004213 // Zm00001d016255 // …
GO:0007049	P	cell cycle	9	163	2584	39324	0.75	1	// Zm00001d024996 // Zm00001d021774 // Zm00001d004213 // Zm00001d012808 // Zm00001d041005 // Zm00001d027740 // Zm00001d011755 // Zm00001d045164 // Zm00001d014205
GO:0006366	P	transcription from RNA polymerase II promoter	6	163	1878	39324	0.79	1	// Zm00001d034435 // Zm00001d051788 // Zm00001d010586 // Zm00001d022259 // Zm00001d044194 // Zm00001d029349
GO:0050793	P	regulation of developmental process	6	163	1765	39324	0.74	1	// Zm00001d042022 // Zm00001d023718 // Zm00001d037988 // Zm00001d014863 // Zm00001d008812 // Zm00001d037985
GO:0050790	P	regulation of catalytic activity	7	163	1751	39324	0.59	1	// Zm00001d043912 // Zm00001d016565 // Zm00001d042633 // Zm00001d042564 // Zm00001d024960 // Zm00001d040245 // Zm00001d024996
GO:0009889	P	regulation of biosynthetic process	40	163	8317	39324	0.17	1	// Zm00001d043912 // Zm00001d020528 // Zm00001d010586 // Zm00001d044194 // Zm00001d011755 // Zm00001d031985 // Zm00001d041005 // Zm00001d029349 // Zm00001d003451 // Zm00001d043302 // Zm00001d034435 // Zm00001d028408 // Zm00001d034433 // Zm00001d034571 // Zm00001d004897 // Zm00001d014863 // Zm00001d008812 // Zm00001d052562 // Zm00001d017274 // Zm00001d022459 // Zm00001d022259 // Zm00001d002360 // …
GO:0009888	P	tissue development	9	163	2545	39324	0.73	1	// Zm00001d009354 // Zm00001d042022 // Zm00001d052733 // Zm00001d012808 // Zm00001d010586 // Zm00001d037988 // Zm00001d037829 // Zm00001d044194 // Zm00001d037985
GO:0050794	P	regulation of cellular process	74	163	19579	39324	0.88	1	// Zm00001d022259 // Zm00001d029349 // Zm00001d043912 // Zm00001d021774 // Zm00001d020528 // Zm00001d010586 // Zm00001d044194 // Zm00001d015310 // Zm00001d007363 // Zm00001d031985 // Zm00001d037829 // Zm00001d041005 // Zm00001d023387 // Zm00001d020955 // Zm00001d003451 // Zm00001d043302 // Zm00001d033872 // Zm00001d034435 // Zm00001d024414 // Zm00001d028408 // Zm00001d034692 // Zm00001d034433 // …
GO:0051239	P	regulation of multicellular organismal process	6	163	1769	39324	0.75	1	// Zm00001d042022 // Zm00001d023718 // Zm00001d037988 // Zm00001d014863 // Zm00001d008812 // Zm00001d037985
GO:0090567	P	reproductive shoot system development	12	163	1691	39324	0.05	1	// Zm00001d009354 // Zm00001d042022 // Zm00001d024903 // Zm00001d020888 // Zm00001d023718 // Zm00001d037988 // Zm00001d014863 // Zm00001d015310 // Zm00001d027832 // Zm00001d014205 // Zm00001d037985 // Zm00001d008241
GO:0051234	P	establishment of localization	39	163	10218	39324	0.75	1	// Zm00001d009354 // Zm00001d027832 // Zm00001d035000 // Zm00001d052733 // Zm00001d011755 // Zm00001d037829 // Zm00001d038449 // Zm00001d023387 // Zm00001d024414 // Zm00001d031275 // Zm00001d041662 // Zm00001d002360 // Zm00001d038870 // Zm00001d019704 // Zm00001d033062 // Zm00001d040979 // Zm00001d022459 // Zm00001d021774 // Zm00001d043988 // Zm00001d020888 // Zm00001d047973 // Zm00001d010856 // …
GO:0090407	P	organophosphate biosynthetic process	7	163	1631	39324	0.52	1	// Zm00001d009354 // Zm00001d029052 // Zm00001d043912 // Zm00001d028180 // Zm00001d036866 // Zm00001d010586 // Zm00001d008812
GO:0046395	P	carboxylic acid catabolic process	6	163	638	39324	0.052	1	// Zm00001d009354 // Zm00001d029083 // Zm00001d015406 // Zm00001d020590 // Zm00001d017274 // Zm00001d051161
GO:0009814	P	defense response, incompatible interaction	6	163	921	39324	0.19	1	// Zm00001d024903 // Zm00001d031158 // Zm00001d042564 // Zm00001d048950 // Zm00001d048949 // Zm00001d001832
GO:0006633	P	fatty acid biosynthetic process	5	163	546	39324	0.079	1	// Zm00001d023768 // Zm00001d023769 // Zm00001d040979 // Zm00001d043302 // Zm00001d009354
GO:0006631	P	fatty acid metabolic process	6	163	1090	39324	0.3	1	// Zm00001d023768 // Zm00001d023769 // Zm00001d009354 // Zm00001d040979 // Zm00001d017381 // Zm00001d043302
GO:0070271	P	protein complex biogenesis	5	163	1548	39324	0.77	1	// Zm00001d012764 // Zm00001d039933 // Zm00001d005322 // Zm00001d006476 // Zm00001d037829
GO:0051173	P	positive regulation of nitrogen compound metabolic process	10	163	1603	39324	0.13	1	// Zm00001d002360 // Zm00001d022459 // Zm00001d034435 // Zm00001d034571 // Zm00001d043912 // Zm00001d042564 // Zm00001d010586 // Zm00001d027832 // Zm00001d041005 // Zm00001d043302
GO:0070887	P	cellular response to chemical stimulus	18	163	3617	39324	0.24	1	// Zm00001d034095 // Zm00001d042022 // Zm00001d038862 // Zm00001d024903 // Zm00001d037988 // Zm00001d029274 // Zm00001d023718 // Zm00001d003451 // Zm00001d042564 // Zm00001d020888 // Zm00001d008812 // Zm00001d013900 // Zm00001d033990 // Zm00001d043988 // Zm00001d006476 // Zm00001d037985 // Zm00001d032519 // Zm00001d001832
GO:0044699	P	single-organism process	122	163	28803	39324	0.36	1	// Zm00001d016946 // Zm00001d029274 // Zm00001d020528 // Zm00001d010586 // Zm00001d011755 // Zm00001d014205 // Zm00001d029083 // Zm00001d036866 // Zm00001d034095 // Zm00001d048292 // Zm00001d040979 // Zm00001d008241 // Zm00001d024208 // Zm00001d023768 // Zm00001d023769 // Zm00001d042022 // Zm00001d020888 // Zm00001d043709 // Zm00001d031563 // Zm00001d013900 // Zm00001d013384 // Zm00001d027832 // …
GO:0051246	P	regulation of protein metabolic process	5	163	1583	39324	0.79	1	// Zm00001d024996 // Zm00001d016255 // Zm00001d024960 // Zm00001d040245 // Zm00001d042564
GO:0051179	P	localization	46	163	12018	39324	0.77	1	// Zm00001d009354 // Zm00001d016946 // Zm00001d035000 // Zm00001d052733 // Zm00001d011755 // Zm00001d037829 // Zm00001d038449 // Zm00001d023387 // Zm00001d048949 // Zm00001d024414 // Zm00001d031275 // Zm00001d041662 // Zm00001d002360 // Zm00001d038870 // Zm00001d019704 // Zm00001d034095 // Zm00001d033062 // Zm00001d040979 // Zm00001d022459 // Zm00001d021774 // Zm00001d043988 // Zm00001d020888 // …
GO:0048827	P	phyllome development	11	163	1552	39324	0.06	1	// Zm00001d009354 // Zm00001d042022 // Zm00001d034692 // Zm00001d024903 // Zm00001d020888 // Zm00001d023718 // Zm00001d008812 // Zm00001d015310 // Zm00001d027832 // Zm00001d014205 // Zm00001d037985
GO:1901137	P	carbohydrate derivative biosynthetic process	5	163	1802	39324	0.87	1	// Zm00001d028180 // Zm00001d034095 // Zm00001d043912 // Zm00001d029052 // Zm00001d006476
GO:1901135	P	carbohydrate derivative metabolic process	10	163	3657	39324	0.94	1	// Zm00001d048348 // Zm00001d029052 // Zm00001d009354 // Zm00001d012808 // Zm00001d043912 // Zm00001d003046 // Zm00001d034095 // Zm00001d043988 // Zm00001d028180 // Zm00001d006476
GO:1902680	P	positive regulation of RNA biosynthetic process	8	163	1207	39324	0.13	1	// Zm00001d002360 // Zm00001d022459 // Zm00001d034571 // Zm00001d042564 // Zm00001d010586 // Zm00001d027832 // Zm00001d041005 // Zm00001d043302
GO:0048731	P	system development	39	163	7929	39324	0.14	1	// Zm00001d009354 // Zm00001d043988 // Zm00001d024903 // Zm00001d052733 // Zm00001d023718 // Zm00001d010586 // Zm00001d044194 // Zm00001d015310 // Zm00001d007363 // Zm00001d037829 // Zm00001d014205 // Zm00001d024414 // Zm00001d002360 // Zm00001d034692 // Zm00001d045600 // Zm00001d038870 // Zm00001d025434 // Zm00001d014863 // Zm00001d008812 // Zm00001d026037 // Zm00001d007876 // Zm00001d019925 // …
GO:0006325	P	chromatin organization	6	163	1677	39324	0.7	1	// Zm00001d019704 // Zm00001d041005 // Zm00001d005322 // Zm00001d040979 // Zm00001d050047 // Zm00001d043302
GO:2000026	P	regulation of multicellular organismal development	6	163	1430	39324	0.55	1	// Zm00001d042022 // Zm00001d023718 // Zm00001d037988 // Zm00001d014863 // Zm00001d008812 // Zm00001d037985
GO:0060429	P	epithelium development	5	163	848	39324	0.28	1	// Zm00001d010586 // Zm00001d052733 // Zm00001d009354 // Zm00001d044194 // Zm00001d037829
GO:0045935	P	positive regulation of nucleobase-containing compound metabolic process	10	163	1492	39324	0.094	1	// Zm00001d002360 // Zm00001d022459 // Zm00001d034435 // Zm00001d034571 // Zm00001d043912 // Zm00001d042564 // Zm00001d010586 // Zm00001d027832 // Zm00001d041005 // Zm00001d043302
GO:0010817	P	regulation of hormone levels	6	163	1028	39324	0.26	1	// Zm00001d009354 // Zm00001d038862 // Zm00001d034692 // Zm00001d023718 // Zm00001d042564 // Zm00001d040979
GO:0006996	P	organelle organization	19	163	7514	39324	1	1	// Zm00001d005322 // Zm00001d009354 // Zm00001d006476 // Zm00001d028408 // Zm00001d004213 // Zm00001d012808 // Zm00001d019704 // Zm00001d010586 // Zm00001d024996 // Zm00001d017486 // Zm00001d011755 // Zm00001d016946 // Zm00001d041005 // Zm00001d023387 // Zm00001d013945 // Zm00001d040979 // Zm00001d050047 // Zm00001d040613 // Zm00001d043302
GO:0044238	P	primary metabolic process	138	163	33501	39324	0.63	1	// Zm00001d045164 // Zm00001d007411 // Zm00001d020528 // Zm00001d010586 // Zm00001d011755 // Zm00001d014205 // Zm00001d049932 // Zm00001d028408 // Zm00001d036866 // Zm00001d034095 // Zm00001d052562 // Zm00001d048292 // Zm00001d040979 // Zm00001d049247 // Zm00001d008241 // Zm00001d024208 // Zm00001d023768 // Zm00001d023769 // Zm00001d046966 // Zm00001d020888 // Zm00001d043709 // Zm00001d031563 // …
GO:0005975	P	carbohydrate metabolic process	14	163	4161	39324	0.83	1	// Zm00001d009354 // Zm00001d006476 // Zm00001d021774 // Zm00001d043988 // Zm00001d028180 // Zm00001d051788 // Zm00001d003046 // Zm00001d016946 // Zm00001d027832 // Zm00001d012808 // Zm00001d016948 // Zm00001d000216 // Zm00001d036866 // Zm00001d049247
GO:0005976	P	polysaccharide metabolic process	6	163	1695	39324	0.71	1	// Zm00001d009354 // Zm00001d027832 // Zm00001d012808 // Zm00001d051788 // Zm00001d043988 // Zm00001d000216
GO:0044237	P	cellular metabolic process	143	163	34545	39324	0.58	1	// Zm00001d043988 // Zm00001d029274 // Zm00001d007411 // Zm00001d020528 // Zm00001d010586 // Zm00001d011755 // Zm00001d041005 // Zm00001d049932 // Zm00001d028408 // Zm00001d036866 // Zm00001d034095 // Zm00001d052562 // Zm00001d040979 // Zm00001d049247 // Zm00001d008241 // Zm00001d024208 // Zm00001d023768 // Zm00001d023769 // Zm00001d042022 // Zm00001d046966 // Zm00001d020888 // Zm00001d043709 // …
GO:0006259	P	DNA metabolic process	9	163	3591	39324	0.97	1	// Zm00001d031275 // Zm00001d004213 // Zm00001d016948 // Zm00001d052733 // Zm00001d011755 // Zm00001d041005 // Zm00001d005322 // Zm00001d008241 // Zm00001d043302
GO:0019222	P	regulation of metabolic process	55	163	11973	39324	0.2	1	// Zm00001d009354 // Zm00001d024903 // Zm00001d043912 // Zm00001d051216 // Zm00001d020528 // Zm00001d010586 // Zm00001d044194 // Zm00001d011755 // Zm00001d031985 // Zm00001d041005 // Zm00001d029349 // Zm00001d024414 // Zm00001d031275 // Zm00001d003451 // Zm00001d043302 // Zm00001d034435 // Zm00001d028408 // Zm00001d034692 // Zm00001d034433 // Zm00001d034571 // Zm00001d004897 // Zm00001d014863 // …
GO:0048468	P	cell development	5	163	1662	39324	0.82	1	// Zm00001d010586 // Zm00001d052733 // Zm00001d009354 // Zm00001d044194 // Zm00001d037829
GO:0048580	P	regulation of post-embryonic development	5	163	886	39324	0.31	1	// Zm00001d037988 // Zm00001d014863 // Zm00001d008812 // Zm00001d037985 // Zm00001d023718
GO:1901362	P	organic cyclic compound biosynthetic process	46	163	10158	39324	0.27	1	// Zm00001d009354 // Zm00001d045164 // Zm00001d043912 // Zm00001d020528 // Zm00001d010586 // Zm00001d044194 // Zm00001d011755 // Zm00001d031985 // Zm00001d041005 // Zm00001d029349 // Zm00001d003451 // Zm00001d043302 // Zm00001d034435 // Zm00001d028408 // Zm00001d034433 // Zm00001d034571 // Zm00001d004897 // Zm00001d014863 // Zm00001d034095 // Zm00001d052562 // Zm00001d017274 // Zm00001d040979 // …
GO:1901360	P	organic cyclic compound metabolic process	71	163	19228	39324	0.93	1	// Zm00001d009354 // Zm00001d045164 // Zm00001d035000 // Zm00001d043912 // Zm00001d052733 // Zm00001d022303 // Zm00001d020528 // Zm00001d010586 // Zm00001d044194 // Zm00001d011755 // Zm00001d031985 // Zm00001d041005 // Zm00001d029349 // Zm00001d024414 // Zm00001d031275 // Zm00001d003451 // Zm00001d043302 // Zm00001d021774 // Zm00001d034435 // Zm00001d028408 // Zm00001d034692 // Zm00001d034433 // …
GO:1901361	P	organic cyclic compound catabolic process	6	163	1503	39324	0.59	1	// Zm00001d028180 // Zm00001d042564 // Zm00001d008812 // Zm00001d017274 // Zm00001d029835 // Zm00001d051161
GO:0048869	P	cellular developmental process	15	163	4685	39324	0.89	1	// Zm00001d034435 // Zm00001d033990 // Zm00001d052733 // Zm00001d009354 // Zm00001d051788 // Zm00001d010586 // Zm00001d043709 // Zm00001d027740 // Zm00001d013384 // Zm00001d022259 // Zm00001d037829 // Zm00001d014205 // Zm00001d023387 // Zm00001d040613 // Zm00001d044194
GO:0032446	P	protein modification by small protein conjugation	5	163	1682	39324	0.83	1	// Zm00001d041005 // Zm00001d037988 // Zm00001d037985 // Zm00001d007411 // Zm00001d048073
GO:0048513	P	animal organ development	19	163	4830	39324	0.63	1	// Zm00001d009354 // Zm00001d042022 // Zm00001d034692 // Zm00001d024903 // Zm00001d016565 // Zm00001d020888 // Zm00001d023718 // Zm00001d045600 // Zm00001d010586 // Zm00001d052733 // Zm00001d008812 // Zm00001d015310 // Zm00001d007363 // Zm00001d027832 // Zm00001d037829 // Zm00001d014205 // Zm00001d000429 // Zm00001d037985 // Zm00001d044194
GO:0048518	P	positive regulation of biological process	24	163	4734	39324	0.17	1	// Zm00001d043912 // Zm00001d023718 // Zm00001d020528 // Zm00001d010586 // Zm00001d031455 // Zm00001d041005 // Zm00001d024414 // Zm00001d043302 // Zm00001d033872 // Zm00001d034435 // Zm00001d034571 // Zm00001d028588 // Zm00001d017274 // Zm00001d022459 // Zm00001d021774 // Zm00001d029052 // Zm00001d002360 // Zm00001d042564 // Zm00001d027832 // Zm00001d000429 // Zm00001d001832 // Zm00001d016565 // …
GO:0048519	P	negative regulation of biological process	15	163	4505	39324	0.85	1	// Zm00001d034435 // Zm00001d016565 // Zm00001d051788 // Zm00001d010586 // Zm00001d024996 // Zm00001d008812 // Zm00001d024960 // Zm00001d048950 // Zm00001d011755 // Zm00001d041005 // Zm00001d048949 // Zm00001d024414 // Zm00001d050047 // Zm00001d033990 // Zm00001d040245
GO:0045184	P	establishment of protein localization	6	163	2510	39324	0.95	1	// Zm00001d022459 // Zm00001d021774 // Zm00001d016946 // Zm00001d038449 // Zm00001d040613 // Zm00001d049486
GO:0044700	P	single organism signaling	22	163	7185	39324	0.96	1	// Zm00001d023718 // Zm00001d011755 // Zm00001d037829 // Zm00001d023387 // Zm00001d024414 // Zm00001d003451 // Zm00001d033990 // Zm00001d020955 // Zm00001d004897 // Zm00001d008812 // Zm00001d021774 // Zm00001d001993 // Zm00001d042564 // Zm00001d027740 // Zm00001d013900 // Zm00001d001832 // Zm00001d016565 // Zm00001d032519 // Zm00001d037988 // Zm00001d006476 // Zm00001d037985 // Zm00001d007363
GO:1901564	P	organonitrogen compound metabolic process	26	163	7304	39324	0.83	1	// Zm00001d009354 // Zm00001d043912 // Zm00001d043302 // Zm00001d029083 // Zm00001d034692 // Zm00001d034433 // Zm00001d008812 // Zm00001d020590 // Zm00001d017274 // Zm00001d040979 // Zm00001d034095 // Zm00001d028180 // Zm00001d010856 // Zm00001d042564 // Zm00001d043709 // Zm00001d031563 // Zm00001d043988 // Zm00001d048348 // Zm00001d038805 // Zm00001d038862 // Zm00001d012808 // Zm00001d015406 // …
GO:1901566	P	organonitrogen compound biosynthetic process	14	163	4751	39324	0.94	1	// Zm00001d009354 // Zm00001d038805 // Zm00001d034433 // Zm00001d028180 // Zm00001d043912 // Zm00001d042564 // Zm00001d043709 // Zm00001d031563 // Zm00001d034095 // Zm00001d051161 // Zm00001d020590 // Zm00001d017274 // Zm00001d040979 // Zm00001d043302
GO:0010243	P	response to organonitrogen compound	5	163	883	39324	0.31	1	// Zm00001d041005 // Zm00001d034095 // Zm00001d021774 // Zm00001d042564 // Zm00001d051788
GO:0016052	P	carbohydrate catabolic process	5	163	1115	39324	0.49	1	// Zm00001d000216 // Zm00001d006476 // Zm00001d043988 // Zm00001d027832 // Zm00001d012808
GO:0016051	P	carbohydrate biosynthetic process	6	163	1595	39324	0.65	1	// Zm00001d009354 // Zm00001d012808 // Zm00001d051788 // Zm00001d028180 // Zm00001d036866 // Zm00001d006476
GO:0002376	P	immune system process	9	163	2292	39324	0.61	1	// Zm00001d021774 // Zm00001d024903 // Zm00001d031158 // Zm00001d028180 // Zm00001d042564 // Zm00001d048950 // Zm00001d043302 // Zm00001d048949 // Zm00001d001832
GO:0033554	P	cellular response to stress	15	163	4455	39324	0.84	1	// Zm00001d042022 // Zm00001d038806 // Zm00001d029274 // Zm00001d028180 // Zm00001d052733 // Zm00001d016948 // Zm00001d004213 // Zm00001d034095 // Zm00001d011755 // Zm00001d043988 // Zm00001d023718 // Zm00001d048073 // Zm00001d039933 // Zm00001d018298 // Zm00001d031275
GO:0019637	P	organophosphate metabolic process	10	163	3238	39324	0.87	1	// Zm00001d048348 // Zm00001d029052 // Zm00001d009354 // Zm00001d028180 // Zm00001d043912 // Zm00001d036866 // Zm00001d010586 // Zm00001d008812 // Zm00001d012808 // Zm00001d006476
GO:0022607	P	cellular component assembly	7	163	2690	39324	0.93	1	// Zm00001d012764 // Zm00001d009354 // Zm00001d038805 // Zm00001d037829 // Zm00001d039933 // Zm00001d005322 // Zm00001d006476
GO:0009723	P	response to ethylene	7	163	812	39324	0.054	1	// Zm00001d042564 // Zm00001d048087 // Zm00001d014863 // Zm00001d034095 // Zm00001d048950 // Zm00001d048949 // Zm00001d006476
GO:0097659	P	nucleic acid-templated transcription	35	163	7764	39324	0.32	1	// Zm00001d045164 // Zm00001d010586 // Zm00001d044194 // Zm00001d011755 // Zm00001d031985 // Zm00001d041005 // Zm00001d029349 // Zm00001d003451 // Zm00001d043302 // Zm00001d034435 // Zm00001d028408 // Zm00001d034433 // Zm00001d034571 // Zm00001d004897 // Zm00001d014863 // Zm00001d008812 // Zm00001d052562 // Zm00001d022459 // Zm00001d022259 // Zm00001d002360 // Zm00001d020888 // Zm00001d042564 // …
GO:0048646	P	anatomical structure formation involved in morphogenesis	7	163	2336	39324	0.86	1	// Zm00001d009354 // Zm00001d052733 // Zm00001d044194 // Zm00001d037829 // Zm00001d014205 // Zm00001d037985 // Zm00001d033990
GO:0071669	P	plant-type cell wall organization or biogenesis	8	163	999	39324	0.058	1	// Zm00001d042022 // Zm00001d029274 // Zm00001d012808 // Zm00001d029083 // Zm00001d043709 // Zm00001d038870 // Zm00001d000216 // Zm00001d051788
GO:0006812	P	cation transport	11	163	1971	39324	0.2	1	// Zm00001d048348 // Zm00001d031275 // Zm00001d009354 // Zm00001d020888 // Zm00001d010856 // Zm00001d052733 // Zm00001d003939 // Zm00001d045435 // Zm00001d037829 // Zm00001d040979 // Zm00001d041662
GO:0006811	P	ion transport	13	163	2879	39324	0.42	1	// Zm00001d048348 // Zm00001d031275 // Zm00001d035000 // Zm00001d009354 // Zm00001d020888 // Zm00001d010856 // Zm00001d052733 // Zm00001d003939 // Zm00001d048950 // Zm00001d045435 // Zm00001d037829 // Zm00001d040979 // Zm00001d041662
GO:0006810	P	transport	35	163	9455	39324	0.8	1	// Zm00001d009354 // Zm00001d043988 // Zm00001d035000 // Zm00001d052733 // Zm00001d011755 // Zm00001d037829 // Zm00001d038449 // Zm00001d031275 // Zm00001d024414 // Zm00001d041662 // Zm00001d002360 // Zm00001d038870 // Zm00001d012629 // Zm00001d019704 // Zm00001d040979 // Zm00001d022459 // Zm00001d021774 // Zm00001d020888 // Zm00001d047973 // Zm00001d010856 // Zm00001d043709 // Zm00001d048950 // …
GO:0099402	P	plant organ development	15	163	2768	39324	0.18	1	// Zm00001d009354 // Zm00001d042022 // Zm00001d034692 // Zm00001d024903 // Zm00001d020888 // Zm00001d023718 // Zm00001d052733 // Zm00001d008812 // Zm00001d015310 // Zm00001d027832 // Zm00001d037829 // Zm00001d014205 // Zm00001d037985 // Zm00001d008241 // Zm00001d044194
GO:0006952	P	defense response	17	163	3346	39324	0.23	1	// Zm00001d018738 // Zm00001d034692 // Zm00001d024903 // Zm00001d009354 // Zm00001d020888 // Zm00001d028180 // Zm00001d042564 // Zm00001d009382 // Zm00001d031158 // Zm00001d033990 // Zm00001d034095 // Zm00001d048950 // Zm00001d001832 // Zm00001d043988 // Zm00001d023811 // Zm00001d048949 // Zm00001d043302
GO:0006955	P	immune response	8	163	1894	39324	0.53	1	// Zm00001d021774 // Zm00001d024903 // Zm00001d031158 // Zm00001d042564 // Zm00001d048950 // Zm00001d043302 // Zm00001d048949 // Zm00001d001832
GO:0034654	P	nucleobase-containing compound biosynthetic process	36	163	8939	39324	0.61	1	// Zm00001d045164 // Zm00001d043912 // Zm00001d010586 // Zm00001d044194 // Zm00001d011755 // Zm00001d031985 // Zm00001d041005 // Zm00001d029349 // Zm00001d003451 // Zm00001d043302 // Zm00001d034435 // Zm00001d028408 // Zm00001d034433 // Zm00001d034571 // Zm00001d004897 // Zm00001d014863 // Zm00001d008812 // Zm00001d052562 // Zm00001d022459 // Zm00001d022259 // Zm00001d002360 // Zm00001d020888 // …
GO:0010605	P	negative regulation of macromolecule metabolic process	8	163	2179	39324	0.69	1	// Zm00001d051788 // Zm00001d010586 // Zm00001d024996 // Zm00001d024960 // Zm00001d011755 // Zm00001d041005 // Zm00001d050047 // Zm00001d040245
GO:0051603	P	proteolysis involved in cellular protein catabolic process	5	163	1541	39324	0.77	1	// Zm00001d006476 // Zm00001d038805 // Zm00001d007411 // Zm00001d012120 // Zm00001d037829
GO:0044271	P	cellular nitrogen compound biosynthetic process	42	163	11604	39324	0.87	1	// Zm00001d009354 // Zm00001d045164 // Zm00001d043912 // Zm00001d010586 // Zm00001d044194 // Zm00001d011755 // Zm00001d031985 // Zm00001d041005 // Zm00001d029349 // Zm00001d003451 // Zm00001d043302 // Zm00001d034435 // Zm00001d028408 // Zm00001d034433 // Zm00001d034571 // Zm00001d004897 // Zm00001d037637 // Zm00001d014863 // Zm00001d034095 // Zm00001d020590 // Zm00001d052562 // Zm00001d040979 // …
GO:0046907	P	intracellular transport	10	163	2987	39324	0.8	1	// Zm00001d022459 // Zm00001d021774 // Zm00001d012808 // Zm00001d047973 // Zm00001d016948 // Zm00001d016946 // Zm00001d038449 // Zm00001d024414 // Zm00001d040613 // Zm00001d049486
GO:0006355	P	regulation of transcription, DNA-templated	32	163	6591	39324	0.19	1	// Zm00001d010586 // Zm00001d044194 // Zm00001d031985 // Zm00001d041005 // Zm00001d029349 // Zm00001d003451 // Zm00001d043302 // Zm00001d034435 // Zm00001d028408 // Zm00001d034433 // Zm00001d034571 // Zm00001d004897 // Zm00001d014863 // Zm00001d008812 // Zm00001d052562 // Zm00001d022459 // Zm00001d022259 // Zm00001d002360 // Zm00001d020888 // Zm00001d042564 // Zm00001d037637 // Zm00001d013384 // …
GO:0006357	P	regulation of transcription from RNA polymerase II promoter	5	163	1227	39324	0.58	1	// Zm00001d010586 // Zm00001d034435 // Zm00001d022259 // Zm00001d044194 // Zm00001d051788
GO:0006351	P	transcription, DNA-templated	35	163	7722	39324	0.31	1	// Zm00001d045164 // Zm00001d010586 // Zm00001d044194 // Zm00001d011755 // Zm00001d031985 // Zm00001d041005 // Zm00001d029349 // Zm00001d003451 // Zm00001d043302 // Zm00001d034435 // Zm00001d028408 // Zm00001d034433 // Zm00001d034571 // Zm00001d004897 // Zm00001d014863 // Zm00001d008812 // Zm00001d052562 // Zm00001d022459 // Zm00001d022259 // Zm00001d002360 // Zm00001d020888 // Zm00001d042564 // …
GO:1901617	P	organic hydroxy compound biosynthetic process	5	163	626	39324	0.12	1	// Zm00001d010586 // Zm00001d028180 // Zm00001d040979 // Zm00001d048087 // Zm00001d036866
GO:1901615	P	organic hydroxy compound metabolic process	5	163	1117	39324	0.49	1	// Zm00001d010586 // Zm00001d028180 // Zm00001d040979 // Zm00001d048087 // Zm00001d036866
GO:0032774	P	RNA biosynthetic process	35	163	7892	39324	0.36	1	// Zm00001d045164 // Zm00001d010586 // Zm00001d044194 // Zm00001d011755 // Zm00001d031985 // Zm00001d041005 // Zm00001d029349 // Zm00001d003451 // Zm00001d043302 // Zm00001d034435 // Zm00001d028408 // Zm00001d034433 // Zm00001d034571 // Zm00001d004897 // Zm00001d014863 // Zm00001d008812 // Zm00001d052562 // Zm00001d022459 // Zm00001d022259 // Zm00001d002360 // Zm00001d020888 // Zm00001d042564 // …
GO:0030154	P	cell differentiation	9	163	3301	39324	0.94	1	// Zm00001d034435 // Zm00001d009354 // Zm00001d052733 // Zm00001d051788 // Zm00001d010586 // Zm00001d044194 // Zm00001d022259 // Zm00001d037829 // Zm00001d014205
GO:0044723	P	single-organism carbohydrate metabolic process	7	163	3091	39324	0.98	1	// Zm00001d009354 // Zm00001d012808 // Zm00001d051788 // Zm00001d043988 // Zm00001d028180 // Zm00001d036866 // Zm00001d006476
GO:0006139	P	nucleobase-containing compound metabolic process	59	163	17801	39324	0.99	1	// Zm00001d009354 // Zm00001d045164 // Zm00001d035000 // Zm00001d043912 // Zm00001d052733 // Zm00001d010586 // Zm00001d044194 // Zm00001d011755 // Zm00001d031985 // Zm00001d041005 // Zm00001d029349 // Zm00001d024414 // Zm00001d031275 // Zm00001d003451 // Zm00001d043302 // Zm00001d021774 // Zm00001d034435 // Zm00001d028408 // Zm00001d034433 // Zm00001d034571 // Zm00001d004897 // Zm00001d019704 // …
GO:0043933	P	macromolecular complex subunit organization	10	163	3556	39324	0.93	1	// Zm00001d012764 // Zm00001d006476 // Zm00001d019704 // Zm00001d037829 // Zm00001d041005 // Zm00001d039933 // Zm00001d005322 // Zm00001d040979 // Zm00001d050047 // Zm00001d043302
GO:0006508	P	proteolysis	13	163	3639	39324	0.75	1	// Zm00001d038805 // Zm00001d012120 // Zm00001d038806 // Zm00001d049486 // Zm00001d007411 // Zm00001d024996 // Zm00001d024960 // Zm00001d040245 // Zm00001d043988 // Zm00001d037829 // Zm00001d041005 // Zm00001d006476 // Zm00001d033872
GO:1903508	P	positive regulation of nucleic acid-templated transcription	8	163	1205	39324	0.13	1	// Zm00001d002360 // Zm00001d022459 // Zm00001d034571 // Zm00001d042564 // Zm00001d010586 // Zm00001d027832 // Zm00001d041005 // Zm00001d043302
GO:0006644	P	phospholipid metabolic process	5	163	880	39324	0.3	1	// Zm00001d009354 // Zm00001d028180 // Zm00001d008812 // Zm00001d029052 // Zm00001d036866
GO:0032501	P	multicellular organismal process	67	163	16632	39324	0.65	1	// Zm00001d009354 // Zm00001d043988 // Zm00001d012120 // Zm00001d052733 // Zm00001d023718 // Zm00001d010586 // Zm00001d014205 // Zm00001d015310 // Zm00001d007363 // Zm00001d031985 // Zm00001d037829 // Zm00001d041005 // Zm00001d023387 // Zm00001d020955 // Zm00001d043302 // Zm00001d021774 // Zm00001d002360 // Zm00001d049932 // Zm00001d029083 // Zm00001d024903 // Zm00001d034692 // Zm00001d045600 // …
GO:0009664	P	plant-type cell wall organization	6	163	706	39324	0.076	1	// Zm00001d042022 // Zm00001d029274 // Zm00001d043709 // Zm00001d038870 // Zm00001d000216 // Zm00001d029083
GO:0009987	P	cellular process	163	163	39268	39324	0.79	1	// Zm00001d016946 // Zm00001d029274 // Zm00001d007411 // Zm00001d020528 // Zm00001d010586 // Zm00001d011755 // Zm00001d014205 // Zm00001d049932 // Zm00001d043730 // Zm00001d028408 // Zm00001d036866 // Zm00001d034095 // Zm00001d015777 // Zm00001d052562 // Zm00001d048292 // Zm00001d040979 // Zm00001d049247 // Zm00001d008241 // Zm00001d024208 // Zm00001d023768 // Zm00001d023769 // Zm00001d042022 // …
GO:0006725	P	cellular aromatic compound metabolic process	71	163	18940	39324	0.9	1	// Zm00001d009354 // Zm00001d045164 // Zm00001d035000 // Zm00001d043912 // Zm00001d052733 // Zm00001d020528 // Zm00001d010586 // Zm00001d044194 // Zm00001d011755 // Zm00001d031985 // Zm00001d041005 // Zm00001d029349 // Zm00001d024414 // Zm00001d031275 // Zm00001d003451 // Zm00001d043302 // Zm00001d021774 // Zm00001d034435 // Zm00001d028408 // Zm00001d034692 // Zm00001d034433 // Zm00001d034571 // …
GO:1903506	P	regulation of nucleic acid-templated transcription	32	163	6641	39324	0.2	1	// Zm00001d010586 // Zm00001d044194 // Zm00001d031985 // Zm00001d041005 // Zm00001d029349 // Zm00001d003451 // Zm00001d043302 // Zm00001d034435 // Zm00001d028408 // Zm00001d034433 // Zm00001d034571 // Zm00001d004897 // Zm00001d014863 // Zm00001d008812 // Zm00001d052562 // Zm00001d022459 // Zm00001d022259 // Zm00001d002360 // Zm00001d020888 // Zm00001d042564 // Zm00001d037637 // Zm00001d013384 // …
GO:0032870	P	cellular response to hormone stimulus	6	163	2137	39324	0.88	1	// Zm00001d013900 // Zm00001d023718 // Zm00001d042564 // Zm00001d008812 // Zm00001d006476 // Zm00001d033990
GO:0010200	P	response to chitin	5	163	773	39324	0.22	1	// Zm00001d041005 // Zm00001d034095 // Zm00001d021774 // Zm00001d042564 // Zm00001d051788
GO:0051252	P	regulation of RNA metabolic process	32	163	6835	39324	0.25	1	// Zm00001d010586 // Zm00001d044194 // Zm00001d031985 // Zm00001d041005 // Zm00001d029349 // Zm00001d003451 // Zm00001d043302 // Zm00001d034435 // Zm00001d028408 // Zm00001d034433 // Zm00001d034571 // Zm00001d004897 // Zm00001d014863 // Zm00001d008812 // Zm00001d052562 // Zm00001d022459 // Zm00001d022259 // Zm00001d002360 // Zm00001d020888 // Zm00001d042564 // Zm00001d037637 // Zm00001d013384 // …
GO:0051254	P	positive regulation of RNA metabolic process	8	163	1286	39324	0.17	1	// Zm00001d002360 // Zm00001d022459 // Zm00001d034571 // Zm00001d042564 // Zm00001d010586 // Zm00001d027832 // Zm00001d041005 // Zm00001d043302
GO:0071704	P	organic substance metabolic process	132	163	32412	39324	0.73	1	// Zm00001d045164 // Zm00001d007411 // Zm00001d020528 // Zm00001d010586 // Zm00001d011755 // Zm00001d041005 // Zm00001d049932 // Zm00001d028408 // Zm00001d036866 // Zm00001d034095 // Zm00001d052562 // Zm00001d048292 // Zm00001d040979 // Zm00001d049247 // Zm00001d008241 // Zm00001d024208 // Zm00001d023768 // Zm00001d023769 // Zm00001d046966 // Zm00001d020888 // Zm00001d043709 // Zm00001d031563 // …
GO:0071310	P	cellular response to organic substance	9	163	2867	39324	0.85	1	// Zm00001d023718 // Zm00001d042564 // Zm00001d037988 // Zm00001d008812 // Zm00001d013900 // Zm00001d001832 // Zm00001d006476 // Zm00001d037985 // Zm00001d033990
GO:0071702	P	organic substance transport	11	163	3794	39324	0.92	1	// Zm00001d002360 // Zm00001d022459 // Zm00001d038870 // Zm00001d010856 // Zm00001d019704 // Zm00001d043709 // Zm00001d003939 // Zm00001d016946 // Zm00001d038449 // Zm00001d040613 // Zm00001d049486
GO:0034220	P	ion transmembrane transport	6	163	1237	39324	0.41	1	// Zm00001d048348 // Zm00001d035000 // Zm00001d020888 // Zm00001d010856 // Zm00001d003939 // Zm00001d045435
GO:0009058	P	biosynthetic process	85	163	20332	39324	0.49	1	// Zm00001d043988 // Zm00001d009354 // Zm00001d000429 // Zm00001d045164 // Zm00001d029349 // Zm00001d043912 // Zm00001d023718 // Zm00001d014134 // Zm00001d020528 // Zm00001d010586 // Zm00001d044194 // Zm00001d015310 // Zm00001d011755 // Zm00001d031985 // Zm00001d023811 // Zm00001d041005 // Zm00001d025200 // Zm00001d019704 // Zm00001d003451 // Zm00001d043302 // Zm00001d034435 // Zm00001d028408 // …
GO:0009059	P	macromolecule biosynthetic process	46	163	13698	39324	0.97	1	// Zm00001d009354 // Zm00001d045164 // Zm00001d010586 // Zm00001d044194 // Zm00001d011755 // Zm00001d031985 // Zm00001d023811 // Zm00001d041005 // Zm00001d029349 // Zm00001d003451 // Zm00001d043302 // Zm00001d034435 // Zm00001d028408 // Zm00001d034433 // Zm00001d034571 // Zm00001d004897 // Zm00001d037637 // Zm00001d014863 // Zm00001d008812 // Zm00001d028588 // Zm00001d052562 // Zm00001d049247 // …
GO:0009117	P	nucleotide metabolic process	5	163	2378	39324	0.97	1	// Zm00001d009354 // Zm00001d048348 // Zm00001d006476 // Zm00001d043912 // Zm00001d012808
GO:0051171	P	regulation of nitrogen compound metabolic process	35	163	8331	39324	0.5	1	// Zm00001d043912 // Zm00001d010586 // Zm00001d044194 // Zm00001d011755 // Zm00001d031985 // Zm00001d041005 // Zm00001d029349 // Zm00001d024414 // Zm00001d003451 // Zm00001d043302 // Zm00001d034435 // Zm00001d028408 // Zm00001d034433 // Zm00001d034571 // Zm00001d004897 // Zm00001d014863 // Zm00001d008812 // Zm00001d052562 // Zm00001d022459 // Zm00001d022259 // Zm00001d002360 // Zm00001d020888 // …
GO:0051649	P	establishment of localization in cell	10	163	3586	39324	0.93	1	// Zm00001d022459 // Zm00001d021774 // Zm00001d012808 // Zm00001d047973 // Zm00001d016948 // Zm00001d016946 // Zm00001d038449 // Zm00001d024414 // Zm00001d040613 // Zm00001d049486
GO:0009056	P	catabolic process	26	163	6365	39324	0.57	1	// Zm00001d009354 // Zm00001d027832 // Zm00001d012120 // Zm00001d029274 // Zm00001d023718 // Zm00001d007411 // Zm00001d037829 // Zm00001d029083 // Zm00001d034692 // Zm00001d034433 // Zm00001d008812 // Zm00001d028588 // Zm00001d020590 // Zm00001d000216 // Zm00001d029835 // Zm00001d042022 // Zm00001d028180 // Zm00001d042564 // Zm00001d043988 // Zm00001d017274 // Zm00001d038805 // Zm00001d016255 // …
GO:0009057	P	macromolecule catabolic process	10	163	2714	39324	0.69	1	// Zm00001d006476 // Zm00001d038805 // Zm00001d043988 // Zm00001d012120 // Zm00001d007411 // Zm00001d028588 // Zm00001d027832 // Zm00001d037829 // Zm00001d000216 // Zm00001d029835
GO:1902578	P	single-organism localization	16	163	3753	39324	0.49	1	// Zm00001d048348 // Zm00001d022459 // Zm00001d002360 // Zm00001d020888 // Zm00001d052733 // Zm00001d019704 // Zm00001d009354 // Zm00001d043709 // Zm00001d003939 // Zm00001d038870 // Zm00001d033062 // Zm00001d045435 // Zm00001d010856 // Zm00001d031275 // Zm00001d006476 // Zm00001d040613
GO:0051641	P	cellular localization	15	163	4448	39324	0.83	1	// Zm00001d022459 // Zm00001d021774 // Zm00001d012808 // Zm00001d047973 // Zm00001d010856 // Zm00001d016948 // Zm00001d034095 // Zm00001d033897 // Zm00001d016946 // Zm00001d038449 // Zm00001d048950 // Zm00001d048949 // Zm00001d024414 // Zm00001d040613 // Zm00001d049486
GO:0042180	P	cellular ketone metabolic process	9	163	1528	39324	0.19	1	// Zm00001d023768 // Zm00001d023769 // Zm00001d029083 // Zm00001d012764 // Zm00001d031563 // Zm00001d007876 // Zm00001d043302 // Zm00001d020590 // Zm00001d001832
GO:1901657	P	glycosyl compound metabolic process	6	163	1899	39324	0.8	1	// Zm00001d048348 // Zm00001d012808 // Zm00001d003046 // Zm00001d034095 // Zm00001d028180 // Zm00001d006476
GO:0080090	P	regulation of primary metabolic process	45	163	9545	39324	0.18	1	// Zm00001d009354 // Zm00001d043912 // Zm00001d020528 // Zm00001d010586 // Zm00001d044194 // Zm00001d011755 // Zm00001d031985 // Zm00001d041005 // Zm00001d029349 // Zm00001d024414 // Zm00001d003451 // Zm00001d043302 // Zm00001d034435 // Zm00001d028408 // Zm00001d034692 // Zm00001d034433 // Zm00001d034571 // Zm00001d004897 // Zm00001d014863 // Zm00001d008812 // Zm00001d052562 // Zm00001d017274 // …
GO:0009755	P	hormone-mediated signaling pathway	6	163	2048	39324	0.86	1	// Zm00001d013900 // Zm00001d023718 // Zm00001d042564 // Zm00001d008812 // Zm00001d006476 // Zm00001d033990
GO:0071554	P	cell wall organization or biogenesis	12	163	2231	39324	0.22	1	// Zm00001d009354 // Zm00001d042022 // Zm00001d029274 // Zm00001d012808 // Zm00001d038870 // Zm00001d051788 // Zm00001d043709 // Zm00001d034095 // Zm00001d029083 // Zm00001d003046 // Zm00001d000216 // Zm00001d049247
GO:0009751	P	response to salicylic acid	6	163	896	39324	0.17	1	// Zm00001d051788 // Zm00001d048087 // Zm00001d014863 // Zm00001d022259 // Zm00001d044194 // Zm00001d001832
GO:0010604	P	positive regulation of macromolecule metabolic process	8	163	1846	39324	0.5	1	// Zm00001d002360 // Zm00001d022459 // Zm00001d034571 // Zm00001d042564 // Zm00001d010586 // Zm00001d027832 // Zm00001d041005 // Zm00001d043302
GO:0070727	P	cellular macromolecule localization	5	163	2296	39324	0.96	1	// Zm00001d040613 // Zm00001d034095 // Zm00001d022459 // Zm00001d016946 // Zm00001d049486
GO:0009617	P	response to bacterium	8	163	1243	39324	0.15	1	// Zm00001d009354 // Zm00001d024903 // Zm00001d028180 // Zm00001d042564 // Zm00001d034095 // Zm00001d048950 // Zm00001d048073 // Zm00001d048949
GO:0070647	P	protein modification by small protein conjugation or removal	6	163	2237	39324	0.91	1	// Zm00001d007411 // Zm00001d048073 // Zm00001d037988 // Zm00001d043988 // Zm00001d041005 // Zm00001d037985
GO:0009611	P	response to wounding	7	163	883	39324	0.077	1	// Zm00001d042564 // Zm00001d009382 // Zm00001d048950 // Zm00001d043988 // Zm00001d017274 // Zm00001d048949 // Zm00001d051161
GO:0018193	P	peptidyl-amino acid modification	5	163	1095	39324	0.48	1	// Zm00001d041005 // Zm00001d049932 // Zm00001d050047 // Zm00001d043988 // Zm00001d043302
GO:0060255	P	regulation of macromolecule metabolic process	41	163	9376	39324	0.38	1	// Zm00001d024903 // Zm00001d051216 // Zm00001d010586 // Zm00001d044194 // Zm00001d011755 // Zm00001d031985 // Zm00001d041005 // Zm00001d029349 // Zm00001d031275 // Zm00001d003451 // Zm00001d043302 // Zm00001d034435 // Zm00001d028408 // Zm00001d034433 // Zm00001d034571 // Zm00001d004897 // Zm00001d014863 // Zm00001d008812 // Zm00001d026037 // Zm00001d052562 // Zm00001d022459 // Zm00001d022259 // …
GO:0032787	P	monocarboxylic acid metabolic process	16	163	2716	39324	0.1	1	// Zm00001d023768 // Zm00001d023769 // Zm00001d006476 // Zm00001d042564 // Zm00001d009354 // Zm00001d036164 // Zm00001d012808 // Zm00001d042633 // Zm00001d020528 // Zm00001d051161 // Zm00001d007876 // Zm00001d043302 // Zm00001d017274 // Zm00001d040979 // Zm00001d017381 // Zm00001d001832
GO:0030163	P	protein catabolic process	6	163	1761	39324	0.74	1	// Zm00001d038805 // Zm00001d012120 // Zm00001d007411 // Zm00001d028588 // Zm00001d037829 // Zm00001d006476
GO:0048878	P	chemical homeostasis	8	163	1064	39324	0.077	1	// Zm00001d052733 // Zm00001d028180 // Zm00001d003939 // Zm00001d020528 // Zm00001d027740 // Zm00001d037829 // Zm00001d017021 // Zm00001d006476
GO:0019439	P	aromatic compound catabolic process	6	163	1494	39324	0.59	1	// Zm00001d028180 // Zm00001d042564 // Zm00001d008812 // Zm00001d017274 // Zm00001d029835 // Zm00001d051161
GO:0019438	P	aromatic compound biosynthetic process	46	163	9764	39324	0.18	1	// Zm00001d009354 // Zm00001d045164 // Zm00001d043912 // Zm00001d020528 // Zm00001d010586 // Zm00001d044194 // Zm00001d011755 // Zm00001d031985 // Zm00001d041005 // Zm00001d029349 // Zm00001d003451 // Zm00001d043302 // Zm00001d034435 // Zm00001d028408 // Zm00001d034433 // Zm00001d034571 // Zm00001d004897 // Zm00001d047192 // Zm00001d014863 // Zm00001d034095 // Zm00001d052562 // Zm00001d017274 // …
GO:0042742	P	defense response to bacterium	7	163	890	39324	0.079	1	// Zm00001d009354 // Zm00001d024903 // Zm00001d028180 // Zm00001d042564 // Zm00001d034095 // Zm00001d048950 // Zm00001d048949
GO:1901576	P	organic substance biosynthetic process	70	163	17607	39324	0.71	1	// Zm00001d009354 // Zm00001d045164 // Zm00001d043912 // Zm00001d020528 // Zm00001d010586 // Zm00001d044194 // Zm00001d011755 // Zm00001d031985 // Zm00001d023811 // Zm00001d041005 // Zm00001d029349 // Zm00001d003451 // Zm00001d043302 // Zm00001d034435 // Zm00001d028408 // Zm00001d034433 // Zm00001d034571 // Zm00001d010521 // Zm00001d004897 // Zm00001d036866 // Zm00001d014863 // Zm00001d034095 // …
GO:1901575	P	organic substance catabolic process	21	163	5239	39324	0.6	1	// Zm00001d009354 // Zm00001d029835 // Zm00001d038805 // Zm00001d043988 // Zm00001d012120 // Zm00001d034433 // Zm00001d042564 // Zm00001d028180 // Zm00001d015406 // Zm00001d006476 // Zm00001d007411 // Zm00001d029083 // Zm00001d017274 // Zm00001d008812 // Zm00001d028588 // Zm00001d027832 // Zm00001d037829 // Zm00001d000216 // Zm00001d012808 // Zm00001d051161 // Zm00001d020590
GO:0016049	P	cell growth	5	163	1386	39324	0.68	1	// Zm00001d052733 // Zm00001d009354 // Zm00001d037829 // Zm00001d033990 // Zm00001d051788
GO:0016043	P	cellular component organization	42	163	14143	39324	1	1	// Zm00001d009354 // Zm00001d029274 // Zm00001d010586 // Zm00001d016948 // Zm00001d011755 // Zm00001d037829 // Zm00001d041005 // Zm00001d039933 // Zm00001d049932 // Zm00001d031275 // Zm00001d043302 // Zm00001d034435 // Zm00001d028408 // Zm00001d038870 // Zm00001d019704 // Zm00001d034095 // Zm00001d033990 // Zm00001d000216 // Zm00001d040979 // Zm00001d049247 // Zm00001d012764 // Zm00001d042022 // …
GO:0065003	P	macromolecular complex assembly	5	163	2039	39324	0.93	1	// Zm00001d012764 // Zm00001d039933 // Zm00001d005322 // Zm00001d006476 // Zm00001d037829
GO:0065007	P	biological regulation	104	163	25239	39324	0.58	1	// Zm00001d020528 // Zm00001d010586 // Zm00001d011755 // Zm00001d041005 // Zm00001d028408 // Zm00001d008812 // Zm00001d052562 // Zm00001d040979 // Zm00001d049247 // Zm00001d042022 // Zm00001d046966 // Zm00001d020888 // Zm00001d043709 // Zm00001d013900 // Zm00001d013384 // Zm00001d027832 // Zm00001d024996 // Zm00001d017545 // Zm00001d001832 // Zm00001d038805 // Zm00001d038806 // Zm00001d004213 // …
GO:0098660	P	inorganic ion transmembrane transport	5	163	718	39324	0.18	1	// Zm00001d020888 // Zm00001d048348 // Zm00001d003939 // Zm00001d045435 // Zm00001d035000
GO:0065009	P	regulation of molecular function	7	163	2006	39324	0.73	1	// Zm00001d043912 // Zm00001d016565 // Zm00001d042633 // Zm00001d042564 // Zm00001d024960 // Zm00001d040245 // Zm00001d024996
GO:0065008	P	regulation of biological quality	22	163	4509	39324	0.24	1	// Zm00001d009354 // Zm00001d024903 // Zm00001d052733 // Zm00001d023718 // Zm00001d020528 // Zm00001d011755 // Zm00001d037829 // Zm00001d043302 // Zm00001d034692 // Zm00001d031158 // Zm00001d040979 // Zm00001d020888 // Zm00001d028180 // Zm00001d042564 // Zm00001d027740 // Zm00001d038862 // Zm00001d037988 // Zm00001d003939 // Zm00001d033612 // Zm00001d017021 // Zm00001d006476 // Zm00001d037985
GO:0036211	P	protein modification process	26	163	8892	39324	0.99	1	// Zm00001d031158 // Zm00001d007411 // Zm00001d010586 // Zm00001d011755 // Zm00001d037829 // Zm00001d041005 // Zm00001d023387 // Zm00001d020955 // Zm00001d043302 // Zm00001d041662 // Zm00001d049932 // Zm00001d034571 // Zm00001d048073 // Zm00001d049247 // Zm00001d031275 // Zm00001d029052 // Zm00001d001993 // Zm00001d042564 // Zm00001d043988 // Zm00001d050047 // Zm00001d016565 // Zm00001d037988 // …
GO:0008152	P	metabolic process	151	163	36782	39324	0.74	1	// Zm00001d016946 // Zm00001d029274 // Zm00001d007411 // Zm00001d020528 // Zm00001d010586 // Zm00001d011755 // Zm00001d014205 // Zm00001d049932 // Zm00001d028408 // Zm00001d036866 // Zm00001d034095 // Zm00001d052562 // Zm00001d048292 // Zm00001d040979 // Zm00001d049247 // Zm00001d008241 // Zm00001d024208 // Zm00001d023768 // Zm00001d023769 // Zm00001d042022 // Zm00001d046966 // Zm00001d020888 // …
GO:1901698	P	response to nitrogen compound	6	163	1431	39324	0.55	1	// Zm00001d021774 // Zm00001d042564 // Zm00001d034095 // Zm00001d048950 // Zm00001d041005 // Zm00001d051788
GO:0032502	P	developmental process	66	163	16379	39324	0.65	1	// Zm00001d009354 // Zm00001d043988 // Zm00001d012120 // Zm00001d052733 // Zm00001d023718 // Zm00001d020528 // Zm00001d010586 // Zm00001d014205 // Zm00001d015310 // Zm00001d007363 // Zm00001d031985 // Zm00001d037829 // Zm00001d041005 // Zm00001d023387 // Zm00001d048949 // Zm00001d020955 // Zm00001d043302 // Zm00001d021774 // Zm00001d002360 // Zm00001d024414 // Zm00001d029083 // Zm00001d024903 // …
GO:0016310	P	phosphorylation	14	163	5587	39324	0.99	1	// Zm00001d048348 // Zm00001d006476 // Zm00001d031275 // Zm00001d021774 // Zm00001d031158 // Zm00001d012808 // Zm00001d001993 // Zm00001d042564 // Zm00001d010586 // Zm00001d015310 // Zm00001d007363 // Zm00001d037829 // Zm00001d020955 // Zm00001d041662
GO:0050801	P	ion homeostasis	7	163	791	39324	0.048	1	// Zm00001d052733 // Zm00001d028180 // Zm00001d003939 // Zm00001d027740 // Zm00001d037829 // Zm00001d017021 // Zm00001d006476
GO:0034641	P	cellular nitrogen compound metabolic process	71	163	20980	39324	1	1	// Zm00001d009354 // Zm00001d000429 // Zm00001d045164 // Zm00001d035000 // Zm00001d043912 // Zm00001d052733 // Zm00001d010586 // Zm00001d044194 // Zm00001d031455 // Zm00001d011755 // Zm00001d031985 // Zm00001d023811 // Zm00001d041005 // Zm00001d029349 // Zm00001d049932 // Zm00001d031275 // Zm00001d003451 // Zm00001d043302 // Zm00001d021774 // Zm00001d034435 // Zm00001d024414 // Zm00001d028408 // …
GO:0023052	P	signaling	24	163	8380	39324	0.99	1	// Zm00001d023718 // Zm00001d007363 // Zm00001d037829 // Zm00001d023387 // Zm00001d024414 // Zm00001d003451 // Zm00001d033990 // Zm00001d020955 // Zm00001d004897 // Zm00001d008812 // Zm00001d021774 // Zm00001d001993 // Zm00001d042564 // Zm00001d027740 // Zm00001d013900 // Zm00001d013384 // Zm00001d001832 // Zm00001d049486 // Zm00001d016565 // Zm00001d032519 // Zm00001d037988 // Zm00001d006476 // …
GO:0034645	P	cellular macromolecule biosynthetic process	45	163	12897	39324	0.93	1	// Zm00001d045164 // Zm00001d010586 // Zm00001d044194 // Zm00001d011755 // Zm00001d031985 // Zm00001d023811 // Zm00001d041005 // Zm00001d029349 // Zm00001d003451 // Zm00001d043302 // Zm00001d034435 // Zm00001d028408 // Zm00001d034433 // Zm00001d034571 // Zm00001d004897 // Zm00001d037637 // Zm00001d014863 // Zm00001d008812 // Zm00001d028588 // Zm00001d052562 // Zm00001d049247 // Zm00001d022459 // …
GO:0009653	P	anatomical structure morphogenesis	15	163	4749	39324	0.9	1	// Zm00001d009354 // Zm00001d046966 // Zm00001d037988 // Zm00001d052733 // Zm00001d023718 // Zm00001d010586 // Zm00001d043709 // Zm00001d033990 // Zm00001d027832 // Zm00001d037829 // Zm00001d014205 // Zm00001d023387 // Zm00001d037985 // Zm00001d044194 // Zm00001d021774
GO:1901605	P	alpha-amino acid metabolic process	8	163	1044	39324	0.071	1	// Zm00001d009354 // Zm00001d029083 // Zm00001d034433 // Zm00001d042564 // Zm00001d031563 // Zm00001d020590 // Zm00001d040979 // Zm00001d043302
GO:1901607	P	alpha-amino acid biosynthetic process	5	163	730	39324	0.19	1	// Zm00001d042564 // Zm00001d031563 // Zm00001d040979 // Zm00001d043302 // Zm00001d034433
GO:0030001	P	metal ion transport	5	163	1403	39324	0.69	1	// Zm00001d052733 // Zm00001d003939 // Zm00001d040979 // Zm00001d041662 // Zm00001d037829
GO:0045893	P	positive regulation of transcription, DNA-templated	8	163	1205	39324	0.13	1	// Zm00001d002360 // Zm00001d022459 // Zm00001d034571 // Zm00001d042564 // Zm00001d010586 // Zm00001d027832 // Zm00001d041005 // Zm00001d043302
GO:0055080	P	cation homeostasis	5	163	622	39324	0.12	1	// Zm00001d052733 // Zm00001d028180 // Zm00001d003939 // Zm00001d006476 // Zm00001d037829
GO:0055085	P	transmembrane transport	9	163	2870	39324	0.85	1	// Zm00001d048348 // Zm00001d035000 // Zm00001d020888 // Zm00001d010856 // Zm00001d019704 // Zm00001d003939 // Zm00001d033062 // Zm00001d045435 // Zm00001d040613
GO:0055086	P	nucleobase-containing small molecule metabolic process	5	163	2585	39324	0.98	1	// Zm00001d009354 // Zm00001d048348 // Zm00001d006476 // Zm00001d043912 // Zm00001d012808
GO:0032268	P	regulation of cellular protein metabolic process	5	163	1503	39324	0.75	1	// Zm00001d024996 // Zm00001d016255 // Zm00001d024960 // Zm00001d040245 // Zm00001d042564
GO:0043170	P	macromolecule metabolic process	100	163	27702	39324	0.99	1	// Zm00001d043988 // Zm00001d007411 // Zm00001d010586 // Zm00001d011755 // Zm00001d041005 // Zm00001d049932 // Zm00001d028408 // Zm00001d008812 // Zm00001d052562 // Zm00001d040979 // Zm00001d049247 // Zm00001d008241 // Zm00001d046966 // Zm00001d020888 // Zm00001d043709 // Zm00001d013384 // Zm00001d027832 // Zm00001d024996 // Zm00001d038805 // Zm00001d038806 // Zm00001d004213 // Zm00001d016255 // …
GO:0010628	P	positive regulation of gene expression	8	163	1363	39324	0.21	1	// Zm00001d002360 // Zm00001d022459 // Zm00001d034571 // Zm00001d042564 // Zm00001d010586 // Zm00001d027832 // Zm00001d041005 // Zm00001d043302
GO:0071495	P	cellular response to endogenous stimulus	8	163	2308	39324	0.75	1	// Zm00001d013900 // Zm00001d023718 // Zm00001d042564 // Zm00001d008812 // Zm00001d006476 // Zm00001d032519 // Zm00001d003451 // Zm00001d033990
GO:0031326	P	regulation of cellular biosynthetic process	39	163	7818	39324	0.12	1	// Zm00001d043912 // Zm00001d020528 // Zm00001d010586 // Zm00001d044194 // Zm00001d011755 // Zm00001d031985 // Zm00001d041005 // Zm00001d029349 // Zm00001d003451 // Zm00001d043302 // Zm00001d034435 // Zm00001d028408 // Zm00001d034433 // Zm00001d034571 // Zm00001d004897 // Zm00001d014863 // Zm00001d008812 // Zm00001d052562 // Zm00001d017274 // Zm00001d022459 // Zm00001d022259 // Zm00001d002360 // …
GO:0031325	P	positive regulation of cellular metabolic process	14	163	2123	39324	0.059	1	// Zm00001d034435 // Zm00001d022459 // Zm00001d002360 // Zm00001d034571 // Zm00001d043912 // Zm00001d020528 // Zm00001d010586 // Zm00001d051161 // Zm00001d001832 // Zm00001d027832 // Zm00001d041005 // Zm00001d017274 // Zm00001d042564 // Zm00001d043302
GO:0031324	P	negative regulation of cellular metabolic process	6	163	1985	39324	0.84	1	// Zm00001d051788 // Zm00001d024996 // Zm00001d024960 // Zm00001d011755 // Zm00001d041005 // Zm00001d040245
GO:0031323	P	regulation of cellular metabolic process	46	163	10393	39324	0.33	1	// Zm00001d043912 // Zm00001d020528 // Zm00001d010586 // Zm00001d044194 // Zm00001d011755 // Zm00001d031985 // Zm00001d041005 // Zm00001d029349 // Zm00001d024414 // Zm00001d003451 // Zm00001d043302 // Zm00001d034435 // Zm00001d028408 // Zm00001d034692 // Zm00001d034433 // Zm00001d034571 // Zm00001d004897 // Zm00001d014863 // Zm00001d008812 // Zm00001d052562 // Zm00001d017274 // Zm00001d019925 // …
GO:0090304	P	nucleic acid metabolic process	52	163	15157	39324	0.97	1	// Zm00001d045164 // Zm00001d052733 // Zm00001d010586 // Zm00001d044194 // Zm00001d011755 // Zm00001d031985 // Zm00001d041005 // Zm00001d029349 // Zm00001d031275 // Zm00001d003451 // Zm00001d043302 // Zm00001d034435 // Zm00001d028408 // Zm00001d034433 // Zm00001d034571 // Zm00001d004897 // Zm00001d019704 // Zm00001d014863 // Zm00001d008812 // Zm00001d026037 // Zm00001d022259 // Zm00001d052562 // …
GO:0040007	P	growth	7	163	2046	39324	0.75	1	// Zm00001d009354 // Zm00001d042022 // Zm00001d052733 // Zm00001d051788 // Zm00001d031455 // Zm00001d037829 // Zm00001d033990
GO:0071822	P	protein complex subunit organization	5	163	1679	39324	0.83	1	// Zm00001d012764 // Zm00001d039933 // Zm00001d005322 // Zm00001d006476 // Zm00001d037829
GO:0048437	P	floral organ development	6	163	910	39324	0.18	1	// Zm00001d009354 // Zm00001d042022 // Zm00001d015310 // Zm00001d027832 // Zm00001d014205 // Zm00001d008241
GO:0071555	P	cell wall organization	10	163	1457	39324	0.083	1	// Zm00001d009354 // Zm00001d042022 // Zm00001d029274 // Zm00001d003046 // Zm00001d038870 // Zm00001d029083 // Zm00001d043709 // Zm00001d034095 // Zm00001d000216 // Zm00001d049247
GO:0010467	P	gene expression	51	163	13390	39324	0.79	1	// Zm00001d027832 // Zm00001d024903 // Zm00001d051216 // Zm00001d010586 // Zm00001d038449 // Zm00001d031455 // Zm00001d011755 // Zm00001d031985 // Zm00001d041005 // Zm00001d029349 // Zm00001d031275 // Zm00001d003451 // Zm00001d043302 // Zm00001d021774 // Zm00001d034435 // Zm00001d028408 // Zm00001d034433 // Zm00001d034571 // Zm00001d004897 // Zm00001d037637 // Zm00001d014863 // Zm00001d008812 // …
GO:0010468	P	regulation of gene expression	37	163	7837	39324	0.21	1	// Zm00001d024903 // Zm00001d022089 // Zm00001d010586 // Zm00001d044194 // Zm00001d031985 // Zm00001d041005 // Zm00001d029349 // Zm00001d031275 // Zm00001d003451 // Zm00001d043302 // Zm00001d034435 // Zm00001d028408 // Zm00001d034433 // Zm00001d034571 // Zm00001d004897 // Zm00001d014863 // Zm00001d008812 // Zm00001d026037 // Zm00001d052562 // Zm00001d022459 // Zm00001d022259 // Zm00001d002360 // …
GO:0048438	P	floral whorl development	5	163	790	39324	0.23	1	// Zm00001d014205 // Zm00001d015310 // Zm00001d042022 // Zm00001d027832 // Zm00001d009354
GO:0044265	P	cellular macromolecule catabolic process	6	163	2083	39324	0.87	1	// Zm00001d029835 // Zm00001d038805 // Zm00001d012120 // Zm00001d007411 // Zm00001d037829 // Zm00001d006476
GO:0007154	P	cell communication	27	163	7931	39324	0.9	1	// Zm00001d023718 // Zm00001d011755 // Zm00001d037829 // Zm00001d038449 // Zm00001d023387 // Zm00001d024414 // Zm00001d003451 // Zm00001d033990 // Zm00001d020955 // Zm00001d029083 // Zm00001d004897 // Zm00001d008812 // Zm00001d021774 // Zm00001d028180 // Zm00001d001993 // Zm00001d042564 // Zm00001d027740 // Zm00001d013900 // Zm00001d043988 // Zm00001d017545 // Zm00001d001832 // Zm00001d016565 // …
GO:0044085	P	cellular component biogenesis	11	163	4185	39324	0.97	1	// Zm00001d012764 // Zm00001d009354 // Zm00001d038805 // Zm00001d012808 // Zm00001d051788 // Zm00001d033612 // Zm00001d011755 // Zm00001d037829 // Zm00001d039933 // Zm00001d005322 // Zm00001d006476
GO:0015031	P	protein transport	5	163	2438	39324	0.98	1	// Zm00001d038449 // Zm00001d040613 // Zm00001d022459 // Zm00001d016946 // Zm00001d049486
GO:0032549	F	ribonucleoside binding	16	163	5732	39324	0.97	1	// Zm00001d047799 // Zm00001d024903 // Zm00001d038806 // Zm00001d020888 // Zm00001d012808 // Zm00001d037829 // Zm00001d001993 // Zm00001d042564 // Zm00001d031158 // Zm00001d027740 // Zm00001d042922 // Zm00001d048073 // Zm00001d017021 // Zm00001d020955 // Zm00001d008241 // Zm00001d041662
GO:0005488	F	binding	101	163	26963	39324	0.97	1	// Zm00001d016946 // Zm00001d029274 // Zm00001d010586 // Zm00001d041005 // Zm00001d049932 // Zm00001d028408 // Zm00001d036866 // Zm00001d034095 // Zm00001d015777 // Zm00001d052562 // Zm00001d040979 // Zm00001d049247 // Zm00001d008241 // Zm00001d024208 // Zm00001d042022 // Zm00001d020888 // Zm00001d043709 // Zm00001d031563 // Zm00001d013384 // Zm00001d027832 // Zm00001d017545 // Zm00001d038805 // …
GO:1901265	F	nucleoside phosphate binding	23	163	7663	39324	0.97	1	// Zm00001d047799 // Zm00001d024903 // Zm00001d031158 // Zm00001d023718 // Zm00001d007363 // Zm00001d037829 // Zm00001d041005 // Zm00001d042922 // Zm00001d020955 // Zm00001d041662 // Zm00001d002360 // Zm00001d048073 // Zm00001d008241 // Zm00001d012764 // Zm00001d020888 // Zm00001d001993 // Zm00001d042564 // Zm00001d043709 // Zm00001d027740 // Zm00001d038806 // Zm00001d012808 // Zm00001d016098 // …
GO:0017076	F	purine nucleotide binding	16	163	5763	39324	0.97	1	// Zm00001d047799 // Zm00001d024903 // Zm00001d038806 // Zm00001d020888 // Zm00001d012808 // Zm00001d037829 // Zm00001d001993 // Zm00001d042564 // Zm00001d031158 // Zm00001d027740 // Zm00001d042922 // Zm00001d048073 // Zm00001d017021 // Zm00001d020955 // Zm00001d008241 // Zm00001d041662
GO:0016787	F	hydrolase activity	21	163	9725	39324	1	1	// Zm00001d002360 // Zm00001d031275 // Zm00001d021774 // Zm00001d012120 // Zm00001d038806 // Zm00001d049486 // Zm00001d012808 // Zm00001d038862 // Zm00001d048292 // Zm00001d043709 // Zm00001d003046 // Zm00001d048950 // Zm00001d011755 // Zm00001d043988 // Zm00001d016947 // Zm00001d029349 // Zm00001d031455 // Zm00001d048949 // Zm00001d043912 // Zm00001d049247 // Zm00001d033872
GO:0016788	F	hydrolase activity, acting on ester bonds	5	163	3090	39324	1	1	// Zm00001d048950 // Zm00001d003046 // Zm00001d049247 // Zm00001d011755 // Zm00001d016947
GO:0016773	F	phosphotransferase activity, alcohol group as acceptor	8	163	3172	39324	0.96	1	// Zm00001d042564 // Zm00001d031158 // Zm00001d001993 // Zm00001d019704 // Zm00001d007363 // Zm00001d037829 // Zm00001d020955 // Zm00001d041662
GO:0016772	F	transferase activity, transferring phosphorus-containing groups	12	163	4834	39324	0.98	1	// Zm00001d021774 // Zm00001d042564 // Zm00001d031158 // Zm00001d001993 // Zm00001d019704 // Zm00001d010586 // Zm00001d015310 // Zm00001d007363 // Zm00001d037829 // Zm00001d020955 // Zm00001d008241 // Zm00001d041662
GO:0032559	F	adenyl ribonucleotide binding	16	163	5228	39324	0.93	1	// Zm00001d047799 // Zm00001d024903 // Zm00001d038806 // Zm00001d020888 // Zm00001d012808 // Zm00001d037829 // Zm00001d001993 // Zm00001d042564 // Zm00001d031158 // Zm00001d027740 // Zm00001d042922 // Zm00001d048073 // Zm00001d017021 // Zm00001d020955 // Zm00001d008241 // Zm00001d041662
GO:0032555	F	purine ribonucleotide binding	16	163	5735	39324	0.97	1	// Zm00001d047799 // Zm00001d024903 // Zm00001d038806 // Zm00001d020888 // Zm00001d012808 // Zm00001d037829 // Zm00001d001993 // Zm00001d042564 // Zm00001d031158 // Zm00001d027740 // Zm00001d042922 // Zm00001d048073 // Zm00001d017021 // Zm00001d020955 // Zm00001d008241 // Zm00001d041662
GO:0032550	F	purine ribonucleoside binding	16	163	5720	39324	0.97	1	// Zm00001d047799 // Zm00001d024903 // Zm00001d038806 // Zm00001d020888 // Zm00001d012808 // Zm00001d037829 // Zm00001d001993 // Zm00001d042564 // Zm00001d031158 // Zm00001d027740 // Zm00001d042922 // Zm00001d048073 // Zm00001d017021 // Zm00001d020955 // Zm00001d008241 // Zm00001d041662
GO:0032553	F	ribonucleotide binding	16	163	5817	39324	0.98	1	// Zm00001d047799 // Zm00001d024903 // Zm00001d038806 // Zm00001d020888 // Zm00001d012808 // Zm00001d037829 // Zm00001d001993 // Zm00001d042564 // Zm00001d031158 // Zm00001d027740 // Zm00001d042922 // Zm00001d048073 // Zm00001d017021 // Zm00001d020955 // Zm00001d008241 // Zm00001d041662
GO:0000166	F	nucleotide binding	23	163	7663	39324	0.97	1	// Zm00001d047799 // Zm00001d024903 // Zm00001d031158 // Zm00001d023718 // Zm00001d007363 // Zm00001d037829 // Zm00001d041005 // Zm00001d042922 // Zm00001d020955 // Zm00001d041662 // Zm00001d002360 // Zm00001d048073 // Zm00001d008241 // Zm00001d012764 // Zm00001d020888 // Zm00001d001993 // Zm00001d042564 // Zm00001d043709 // Zm00001d027740 // Zm00001d038806 // Zm00001d012808 // Zm00001d016098 // …
GO:0043565	F	sequence-specific DNA binding	10	163	1368	39324	0.06	1	// Zm00001d034433 // Zm00001d034571 // Zm00001d016255 // Zm00001d004897 // Zm00001d051788 // Zm00001d052562 // Zm00001d022259 // Zm00001d041005 // Zm00001d000429 // Zm00001d044194
GO:0016301	F	kinase activity	11	163	3991	39324	0.95	1	// Zm00001d021774 // Zm00001d031158 // Zm00001d001993 // Zm00001d042564 // Zm00001d010586 // Zm00001d015310 // Zm00001d007363 // Zm00001d037829 // Zm00001d020955 // Zm00001d008241 // Zm00001d041662
GO:0005506	F	iron ion binding	5	163	636	39324	0.13	1	// Zm00001d040979 // Zm00001d010521 // Zm00001d034095 // Zm00001d014134 // Zm00001d025200
GO:0022891	F	substrate-specific transmembrane transporter activity	8	163	2090	39324	0.64	1	// Zm00001d035000 // Zm00001d020888 // Zm00001d040613 // Zm00001d019704 // Zm00001d033062 // Zm00001d045435 // Zm00001d012629 // Zm00001d013384
GO:0001883	F	purine nucleoside binding	16	163	5720	39324	0.97	1	// Zm00001d047799 // Zm00001d024903 // Zm00001d038806 // Zm00001d020888 // Zm00001d012808 // Zm00001d037829 // Zm00001d001993 // Zm00001d042564 // Zm00001d031158 // Zm00001d027740 // Zm00001d042922 // Zm00001d048073 // Zm00001d017021 // Zm00001d020955 // Zm00001d008241 // Zm00001d041662
GO:0001882	F	nucleoside binding	16	163	5733	39324	0.97	1	// Zm00001d047799 // Zm00001d024903 // Zm00001d038806 // Zm00001d020888 // Zm00001d012808 // Zm00001d037829 // Zm00001d001993 // Zm00001d042564 // Zm00001d031158 // Zm00001d027740 // Zm00001d042922 // Zm00001d048073 // Zm00001d017021 // Zm00001d020955 // Zm00001d008241 // Zm00001d041662
GO:0016740	F	transferase activity	31	163	10355	39324	0.99	1	// Zm00001d009354 // Zm00001d031158 // Zm00001d020528 // Zm00001d010586 // Zm00001d015310 // Zm00001d011755 // Zm00001d037829 // Zm00001d041005 // Zm00001d020955 // Zm00001d019504 // Zm00001d043302 // Zm00001d041662 // Zm00001d048292 // Zm00001d029083 // Zm00001d034692 // Zm00001d012629 // Zm00001d047192 // Zm00001d019704 // Zm00001d036164 // Zm00001d020590 // Zm00001d049247 // Zm00001d008241 // …
GO:0016741	F	transferase activity, transferring one-carbon groups	5	163	912	39324	0.33	1	// Zm00001d041005 // Zm00001d048087 // Zm00001d036164 // Zm00001d047192 // Zm00001d043302
GO:0016746	F	transferase activity, transferring acyl groups	7	163	1058	39324	0.15	1	// Zm00001d009354 // Zm00001d048292 // Zm00001d050047 // Zm00001d020528 // Zm00001d027832 // Zm00001d022089 // Zm00001d012629
GO:0016747	F	transferase activity, transferring acyl groups other than amino-acyl groups	5	163	815	39324	0.25	1	// Zm00001d009354 // Zm00001d022089 // Zm00001d050047 // Zm00001d027832 // Zm00001d020528
GO:0022892	F	substrate-specific transporter activity	9	163	2459	39324	0.7	1	// Zm00001d022459 // Zm00001d035000 // Zm00001d020888 // Zm00001d040613 // Zm00001d019704 // Zm00001d033062 // Zm00001d045435 // Zm00001d012629 // Zm00001d013384
GO:0046983	F	protein dimerization activity	9	163	1550	39324	0.2	1	// Zm00001d012764 // Zm00001d038862 // Zm00001d048087 // Zm00001d034571 // Zm00001d047192 // Zm00001d038449 // Zm00001d052562 // Zm00001d005322 // Zm00001d034433
GO:0016798	F	hydrolase activity, acting on glycosyl bonds	7	163	962	39324	0.11	1	// Zm00001d031275 // Zm00001d021774 // Zm00001d003046 // Zm00001d048950 // Zm00001d043988 // Zm00001d048949 // Zm00001d038862
GO:0009055	F	electron carrier activity	6	163	648	39324	0.055	1	// Zm00001d048348 // Zm00001d010521 // Zm00001d014134 // Zm00001d034095 // Zm00001d012293 // Zm00001d025200
GO:0005215	F	transporter activity	11	163	3219	39324	0.79	1	// Zm00001d022459 // Zm00001d035000 // Zm00001d020888 // Zm00001d040613 // Zm00001d013384 // Zm00001d019704 // Zm00001d003939 // Zm00001d033062 // Zm00001d045435 // Zm00001d012629 // Zm00001d011755
GO:0005515	F	protein binding	19	163	4891	39324	0.65	1	// Zm00001d034423 // Zm00001d012764 // Zm00001d028408 // Zm00001d038862 // Zm00001d024903 // Zm00001d034433 // Zm00001d020888 // Zm00001d047192 // Zm00001d052733 // Zm00001d048087 // Zm00001d052562 // Zm00001d034571 // Zm00001d028588 // Zm00001d041005 // Zm00001d004213 // Zm00001d018298 // Zm00001d005322 // Zm00001d038449 // Zm00001d049486
GO:0030246	F	carbohydrate binding	5	163	618	39324	0.12	1	// Zm00001d024414 // Zm00001d035000 // Zm00001d020955 // Zm00001d021774 // Zm00001d016946
GO:0022857	F	transmembrane transporter activity	9	163	2546	39324	0.73	1	// Zm00001d035000 // Zm00001d020888 // Zm00001d040613 // Zm00001d019704 // Zm00001d003939 // Zm00001d033062 // Zm00001d045435 // Zm00001d012629 // Zm00001d013384
GO:0004674	F	protein serine/threonine kinase activity	5	163	1559	39324	0.78	1	// Zm00001d020955 // Zm00001d001993 // Zm00001d007363 // Zm00001d042564 // Zm00001d037829
GO:0004672	F	protein kinase activity	7	163	2728	39324	0.94	1	// Zm00001d031158 // Zm00001d001993 // Zm00001d042564 // Zm00001d007363 // Zm00001d037829 // Zm00001d020955 // Zm00001d041662
GO:0003700	F	transcription factor activity, sequence-specific DNA binding	12	163	1850	39324	0.085	1	// Zm00001d034433 // Zm00001d034571 // Zm00001d016255 // Zm00001d004897 // Zm00001d051788 // Zm00001d044194 // Zm00001d014863 // Zm00001d013384 // Zm00001d022259 // Zm00001d052562 // Zm00001d000429 // Zm00001d003451
GO:1901363	F	heterocyclic compound binding	54	163	16333	39324	0.99	1	// Zm00001d047799 // Zm00001d024903 // Zm00001d043912 // Zm00001d029274 // Zm00001d023718 // Zm00001d014134 // Zm00001d044194 // Zm00001d007363 // Zm00001d031985 // Zm00001d037829 // Zm00001d041005 // Zm00001d042922 // Zm00001d020955 // Zm00001d003451 // Zm00001d041662 // Zm00001d002360 // Zm00001d034433 // Zm00001d034571 // Zm00001d010521 // Zm00001d004897 // Zm00001d031158 // Zm00001d014863 // …
GO:0046872	F	metal ion binding	23	163	6850	39324	0.89	1	// Zm00001d046490 // Zm00001d029274 // Zm00001d014134 // Zm00001d031985 // Zm00001d041005 // Zm00001d025200 // Zm00001d020955 // Zm00001d043302 // Zm00001d010521 // Zm00001d008812 // Zm00001d020590 // Zm00001d000216 // Zm00001d040979 // Zm00001d008241 // Zm00001d024208 // Zm00001d012764 // Zm00001d034095 // Zm00001d042022 // Zm00001d017486 // Zm00001d048348 // Zm00001d024211 // Zm00001d024210 // …
GO:0005524	F	ATP binding	16	163	4840	39324	0.86	1	// Zm00001d047799 // Zm00001d024903 // Zm00001d038806 // Zm00001d020888 // Zm00001d012808 // Zm00001d037829 // Zm00001d001993 // Zm00001d042564 // Zm00001d031158 // Zm00001d027740 // Zm00001d042922 // Zm00001d048073 // Zm00001d017021 // Zm00001d020955 // Zm00001d008241 // Zm00001d041662
GO:0004553	F	hydrolase activity, hydrolyzing O-glycosyl compounds	5	163	809	39324	0.25	1	// Zm00001d003046 // Zm00001d048949 // Zm00001d048950 // Zm00001d021774 // Zm00001d043988
GO:0001071	F	nucleic acid binding transcription factor activity	12	163	1853	39324	0.086	1	// Zm00001d034433 // Zm00001d034571 // Zm00001d016255 // Zm00001d004897 // Zm00001d051788 // Zm00001d044194 // Zm00001d014863 // Zm00001d013384 // Zm00001d022259 // Zm00001d052562 // Zm00001d000429 // Zm00001d003451
GO:0003676	F	nucleic acid binding	26	163	9561	39324	1	1	// Zm00001d043912 // Zm00001d044194 // Zm00001d031985 // Zm00001d041005 // Zm00001d003451 // Zm00001d045600 // Zm00001d034571 // Zm00001d004897 // Zm00001d014863 // Zm00001d028588 // Zm00001d052562 // Zm00001d049247 // Zm00001d008241 // Zm00001d016098 // Zm00001d013384 // Zm00001d045164 // Zm00001d051216 // Zm00001d000429 // Zm00001d013945 // Zm00001d038805 // Zm00001d016255 // Zm00001d034433 // …
GO:0003677	F	DNA binding	21	163	4863	39324	0.46	1	// Zm00001d005322 // Zm00001d045600 // Zm00001d038805 // Zm00001d022259 // Zm00001d034433 // Zm00001d034571 // Zm00001d016255 // Zm00001d004897 // Zm00001d037988 // Zm00001d051788 // Zm00001d052562 // Zm00001d014863 // Zm00001d043912 // Zm00001d013384 // Zm00001d045164 // Zm00001d051216 // Zm00001d041005 // Zm00001d000429 // Zm00001d013945 // Zm00001d003451 // Zm00001d044194
GO:0008168	F	methyltransferase activity	5	163	872	39324	0.3	1	// Zm00001d041005 // Zm00001d048087 // Zm00001d036164 // Zm00001d047192 // Zm00001d043302
GO:0003824	F	catalytic activity	98	163	24350	39324	0.71	1	// Zm00001d016946 // Zm00001d029274 // Zm00001d020528 // Zm00001d010586 // Zm00001d011755 // Zm00001d014205 // Zm00001d049932 // Zm00001d028408 // Zm00001d036866 // Zm00001d034095 // Zm00001d015777 // Zm00001d040979 // Zm00001d049247 // Zm00001d008241 // Zm00001d024208 // Zm00001d023768 // Zm00001d023769 // Zm00001d042022 // Zm00001d043709 // Zm00001d031563 // Zm00001d013900 // Zm00001d027832 // …
GO:0097159	F	organic cyclic compound binding	54	163	16349	39324	0.99	1	// Zm00001d047799 // Zm00001d024903 // Zm00001d043912 // Zm00001d029274 // Zm00001d023718 // Zm00001d014134 // Zm00001d044194 // Zm00001d007363 // Zm00001d031985 // Zm00001d037829 // Zm00001d041005 // Zm00001d042922 // Zm00001d020955 // Zm00001d003451 // Zm00001d041662 // Zm00001d002360 // Zm00001d034433 // Zm00001d034571 // Zm00001d010521 // Zm00001d004897 // Zm00001d031158 // Zm00001d014863 // …
GO:0043167	F	ion binding	28	163	7312	39324	0.71	1	// Zm00001d035000 // Zm00001d046490 // Zm00001d029274 // Zm00001d014134 // Zm00001d031985 // Zm00001d023811 // Zm00001d041005 // Zm00001d025200 // Zm00001d020955 // Zm00001d043302 // Zm00001d024414 // Zm00001d029083 // Zm00001d010521 // Zm00001d008812 // Zm00001d033990 // Zm00001d020590 // Zm00001d000216 // Zm00001d040979 // Zm00001d008241 // Zm00001d024208 // Zm00001d012764 // Zm00001d034095 // …
GO:0030554	F	adenyl nucleotide binding	16	163	5243	39324	0.93	1	// Zm00001d047799 // Zm00001d024903 // Zm00001d038806 // Zm00001d020888 // Zm00001d012808 // Zm00001d037829 // Zm00001d001993 // Zm00001d042564 // Zm00001d031158 // Zm00001d027740 // Zm00001d042922 // Zm00001d048073 // Zm00001d017021 // Zm00001d020955 // Zm00001d008241 // Zm00001d041662
GO:0036094	F	small molecule binding	23	163	7806	39324	0.98	1	// Zm00001d047799 // Zm00001d024903 // Zm00001d031158 // Zm00001d023718 // Zm00001d007363 // Zm00001d037829 // Zm00001d041005 // Zm00001d042922 // Zm00001d020955 // Zm00001d041662 // Zm00001d002360 // Zm00001d048073 // Zm00001d008241 // Zm00001d012764 // Zm00001d020888 // Zm00001d001993 // Zm00001d042564 // Zm00001d043709 // Zm00001d027740 // Zm00001d038806 // Zm00001d012808 // Zm00001d016098 // …
GO:0008270	F	zinc ion binding	7	163	3197	39324	0.98	1	// Zm00001d046490 // Zm00001d008812 // Zm00001d017486 // Zm00001d031985 // Zm00001d041005 // Zm00001d037985 // Zm00001d043302
GO:0097367	F	carbohydrate derivative binding	20	163	5921	39324	0.87	1	// Zm00001d047799 // Zm00001d024903 // Zm00001d038806 // Zm00001d020888 // Zm00001d012808 // Zm00001d037829 // Zm00001d001993 // Zm00001d042564 // Zm00001d016948 // Zm00001d031158 // Zm00001d027740 // Zm00001d048950 // Zm00001d043988 // Zm00001d042922 // Zm00001d048073 // Zm00001d017021 // Zm00001d048949 // Zm00001d020955 // Zm00001d008241 // Zm00001d041662
GO:0022804	F	active transmembrane transporter activity	5	163	1113	39324	0.49	1	// Zm00001d020888 // Zm00001d033062 // Zm00001d045435 // Zm00001d035000 // Zm00001d019704
GO:0043169	F	cation binding	25	163	6905	39324	0.8	1	// Zm00001d035000 // Zm00001d046490 // Zm00001d029274 // Zm00001d014134 // Zm00001d031985 // Zm00001d041005 // Zm00001d025200 // Zm00001d020955 // Zm00001d043302 // Zm00001d024414 // Zm00001d010521 // Zm00001d008812 // Zm00001d020590 // Zm00001d000216 // Zm00001d040979 // Zm00001d008241 // Zm00001d024208 // Zm00001d012764 // Zm00001d034095 // Zm00001d042022 // Zm00001d017486 // Zm00001d048348 // …
GO:0035639	F	purine ribonucleoside triphosphate binding	16	163	5348	39324	0.94	1	// Zm00001d047799 // Zm00001d024903 // Zm00001d038806 // Zm00001d020888 // Zm00001d012808 // Zm00001d037829 // Zm00001d001993 // Zm00001d042564 // Zm00001d031158 // Zm00001d027740 // Zm00001d042922 // Zm00001d048073 // Zm00001d017021 // Zm00001d020955 // Zm00001d008241 // Zm00001d041662
GO:0046914	F	transition metal ion binding	14	163	4407	39324	0.88	1	// Zm00001d012764 // Zm00001d020590 // Zm00001d046490 // Zm00001d010521 // Zm00001d014134 // Zm00001d008812 // Zm00001d034095 // Zm00001d017486 // Zm00001d031985 // Zm00001d041005 // Zm00001d025200 // Zm00001d040979 // Zm00001d037985 // Zm00001d043302
GO:0009507	C	chloroplast	23	163	5439	39324	0.49	1	// Zm00001d047799 // Zm00001d022303 // Zm00001d048292 // Zm00001d028408 // Zm00001d025434 // Zm00001d007876 // Zm00001d015777 // Zm00001d020590 // Zm00001d012293 // Zm00001d040979 // Zm00001d008241 // Zm00001d012764 // Zm00001d029052 // Zm00001d003046 // Zm00001d010856 // Zm00001d013384 // Zm00001d038805 // Zm00001d006796 // Zm00001d038806 // Zm00001d012808 // Zm00001d015406 // Zm00001d006476 // …
GO:0030054	C	cell junction	6	163	1927	39324	0.81	1	// Zm00001d042022 // Zm00001d046490 // Zm00001d029274 // Zm00001d026037 // Zm00001d037829 // Zm00001d001832
GO:0005789	C	endoplasmic reticulum membrane	5	163	927	39324	0.34	1	// Zm00001d023768 // Zm00001d023769 // Zm00001d040979 // Zm00001d014134 // Zm00001d010856
GO:0044428	C	nuclear part	6	163	3641	39324	1	1	// Zm00001d024903 // Zm00001d020888 // Zm00001d027740 // Zm00001d015310 // Zm00001d017021 // Zm00001d050047
GO:0044424	C	intracellular part	109	163	26820	39324	0.68	1	// Zm00001d010586 // Zm00001d011755 // Zm00001d041005 // Zm00001d049932 // Zm00001d043730 // Zm00001d028408 // Zm00001d036866 // Zm00001d008812 // Zm00001d015777 // Zm00001d052562 // Zm00001d040979 // Zm00001d049247 // Zm00001d008241 // Zm00001d024208 // Zm00001d023768 // Zm00001d023769 // Zm00001d042022 // Zm00001d020888 // Zm00001d009382 // Zm00001d043709 // Zm00001d031563 // Zm00001d013384 // …
GO:0044425	C	membrane part	78	163	19621	39324	0.73	1	// Zm00001d009354 // Zm00001d016947 // Zm00001d029349 // Zm00001d045164 // Zm00001d035000 // Zm00001d046490 // Zm00001d031158 // Zm00001d023718 // Zm00001d014134 // Zm00001d007411 // Zm00001d022303 // Zm00001d020528 // Zm00001d010586 // Zm00001d038449 // Zm00001d012629 // Zm00001d016946 // Zm00001d011755 // Zm00001d037829 // Zm00001d014205 // Zm00001d025200 // Zm00001d025229 // Zm00001d049932 // …
GO:0044422	C	organelle part	32	163	10752	39324	0.99	1	// Zm00001d047799 // Zm00001d024903 // Zm00001d023718 // Zm00001d014134 // Zm00001d041005 // Zm00001d015310 // Zm00001d038449 // Zm00001d042922 // Zm00001d048292 // Zm00001d028408 // Zm00001d012120 // Zm00001d012629 // Zm00001d007876 // Zm00001d048073 // Zm00001d040979 // Zm00001d049247 // Zm00001d023768 // Zm00001d023769 // Zm00001d020888 // Zm00001d010856 // Zm00001d027740 // Zm00001d029083 // …
GO:0042175	C	nuclear outer membrane-endoplasmic reticulum membrane network	5	163	940	39324	0.35	1	// Zm00001d023768 // Zm00001d023769 // Zm00001d040979 // Zm00001d014134 // Zm00001d010856
GO:0055044	C	symplast	6	163	1850	39324	0.78	1	// Zm00001d042022 // Zm00001d046490 // Zm00001d029274 // Zm00001d026037 // Zm00001d037829 // Zm00001d001832
GO:0030312	C	external encapsulating structure	13	163	1960	39324	0.066	1	// Zm00001d012764 // Zm00001d047799 // Zm00001d042022 // Zm00001d024903 // Zm00001d029274 // Zm00001d003046 // Zm00001d020888 // Zm00001d013900 // Zm00001d020590 // Zm00001d048073 // Zm00001d042922 // Zm00001d006476 // Zm00001d017381
GO:0005911	C	cell-cell junction	6	163	1892	39324	0.8	1	// Zm00001d042022 // Zm00001d046490 // Zm00001d029274 // Zm00001d026037 // Zm00001d037829 // Zm00001d001832
GO:0044464	C	cell part	119	163	30318	39324	0.91	1	// Zm00001d029274 // Zm00001d010586 // Zm00001d011755 // Zm00001d041005 // Zm00001d049932 // Zm00001d043730 // Zm00001d028408 // Zm00001d036866 // Zm00001d008812 // Zm00001d015777 // Zm00001d052562 // Zm00001d040979 // Zm00001d049247 // Zm00001d008241 // Zm00001d024208 // Zm00001d023768 // Zm00001d023769 // Zm00001d042022 // Zm00001d020888 // Zm00001d039933 // Zm00001d009382 // Zm00001d043709 // …
GO:0071944	C	cell periphery	32	163	8255	39324	0.69	1	// Zm00001d047799 // Zm00001d024903 // Zm00001d046490 // Zm00001d029274 // Zm00001d015310 // Zm00001d007363 // Zm00001d037829 // Zm00001d042922 // Zm00001d043302 // Zm00001d029083 // Zm00001d034433 // Zm00001d008812 // Zm00001d020590 // Zm00001d048073 // Zm00001d012764 // Zm00001d042022 // Zm00001d020888 // Zm00001d003046 // Zm00001d001993 // Zm00001d042564 // Zm00001d009382 // Zm00001d013900 // …
GO:0005618	C	cell wall	12	163	1901	39324	0.099	1	// Zm00001d012764 // Zm00001d047799 // Zm00001d042022 // Zm00001d024903 // Zm00001d029274 // Zm00001d003046 // Zm00001d020888 // Zm00001d020590 // Zm00001d048073 // Zm00001d042922 // Zm00001d006476 // Zm00001d017381
GO:0005622	C	intracellular	110	163	27648	39324	0.81	1	// Zm00001d010586 // Zm00001d011755 // Zm00001d041005 // Zm00001d049932 // Zm00001d043730 // Zm00001d028408 // Zm00001d036866 // Zm00001d008812 // Zm00001d015777 // Zm00001d052562 // Zm00001d040979 // Zm00001d049247 // Zm00001d008241 // Zm00001d024208 // Zm00001d023768 // Zm00001d023769 // Zm00001d042022 // Zm00001d020888 // Zm00001d009382 // Zm00001d043709 // Zm00001d031563 // Zm00001d013384 // …
GO:0070013	C	intracellular organelle lumen	8	163	3307	39324	0.97	1	// Zm00001d012120 // Zm00001d024903 // Zm00001d020888 // Zm00001d015406 // Zm00001d027740 // Zm00001d015310 // Zm00001d017021 // Zm00001d050047
GO:0031975	C	envelope	8	163	2224	39324	0.71	1	// Zm00001d038806 // Zm00001d040613 // Zm00001d010856 // Zm00001d013900 // Zm00001d033897 // Zm00001d015310 // Zm00001d040979 // Zm00001d012629
GO:0016021	C	integral component of membrane	77	163	18662	39324	0.55	1	// Zm00001d009354 // Zm00001d016947 // Zm00001d029349 // Zm00001d045164 // Zm00001d035000 // Zm00001d046490 // Zm00001d031158 // Zm00001d023718 // Zm00001d014134 // Zm00001d007411 // Zm00001d022303 // Zm00001d020528 // Zm00001d010586 // Zm00001d012629 // Zm00001d016946 // Zm00001d011755 // Zm00001d037829 // Zm00001d014205 // Zm00001d025200 // Zm00001d025229 // Zm00001d049932 // Zm00001d019504 // …
GO:0016020	C	membrane	101	163	24684	39324	0.62	1	// Zm00001d016946 // Zm00001d007411 // Zm00001d020528 // Zm00001d010586 // Zm00001d011755 // Zm00001d014205 // Zm00001d049932 // Zm00001d029083 // Zm00001d034095 // Zm00001d040979 // Zm00001d049247 // Zm00001d008241 // Zm00001d023768 // Zm00001d023769 // Zm00001d042022 // Zm00001d046966 // Zm00001d020888 // Zm00001d039933 // Zm00001d009382 // Zm00001d043709 // Zm00001d013900 // Zm00001d013384 // …
GO:0098588	C	bounding membrane of organelle	13	163	2396	39324	0.2	1	// Zm00001d034423 // Zm00001d047799 // Zm00001d029083 // Zm00001d023718 // Zm00001d010856 // Zm00001d048073 // Zm00001d003939 // Zm00001d015310 // Zm00001d040613 // Zm00001d038449 // Zm00001d042922 // Zm00001d006476 // Zm00001d049247
GO:0043234	C	protein complex	9	163	5852	39324	1	1	// Zm00001d028408 // Zm00001d040613 // Zm00001d033897 // Zm00001d013384 // Zm00001d045164 // Zm00001d038449 // Zm00001d015310 // Zm00001d005322 // Zm00001d050047
GO:0043232	C	intracellular non-membrane-bounded organelle	10	163	4899	39324	1	1	// Zm00001d028408 // Zm00001d024903 // Zm00001d020888 // Zm00001d027740 // Zm00001d033612 // Zm00001d011755 // Zm00001d041005 // Zm00001d017021 // Zm00001d005322 // Zm00001d050047
GO:0009570	C	chloroplast stroma	6	163	1314	39324	0.46	1	// Zm00001d048292 // Zm00001d028408 // Zm00001d038806 // Zm00001d015406 // Zm00001d007876 // Zm00001d006476
GO:0044432	C	endoplasmic reticulum part	6	163	1001	39324	0.24	1	// Zm00001d023768 // Zm00001d023769 // Zm00001d012120 // Zm00001d014134 // Zm00001d010856 // Zm00001d040979
GO:0044437	C	vacuolar part	8	163	1464	39324	0.26	1	// Zm00001d047799 // Zm00001d029083 // Zm00001d048073 // Zm00001d003939 // Zm00001d015310 // Zm00001d038449 // Zm00001d042922 // Zm00001d006476
GO:0044435	C	plastid part	9	163	2381	39324	0.66	1	// Zm00001d048292 // Zm00001d006476 // Zm00001d028408 // Zm00001d038806 // Zm00001d015406 // Zm00001d010856 // Zm00001d007876 // Zm00001d040979 // Zm00001d040613
GO:0031090	C	organelle membrane	19	163	3536	39324	0.15	1	// Zm00001d023768 // Zm00001d023769 // Zm00001d047799 // Zm00001d006476 // Zm00001d029083 // Zm00001d012629 // Zm00001d023718 // Zm00001d015310 // Zm00001d014134 // Zm00001d010856 // Zm00001d048073 // Zm00001d003939 // Zm00001d033897 // Zm00001d040613 // Zm00001d038449 // Zm00001d042922 // Zm00001d040979 // Zm00001d049247 // Zm00001d034423
GO:0009506	C	plasmodesma	6	163	1850	39324	0.78	1	// Zm00001d042022 // Zm00001d046490 // Zm00001d029274 // Zm00001d026037 // Zm00001d037829 // Zm00001d001832
GO:0009536	C	plastid	26	163	5796	39324	0.36	1	// Zm00001d047799 // Zm00001d024903 // Zm00001d022303 // Zm00001d033872 // Zm00001d002360 // Zm00001d028408 // Zm00001d025434 // Zm00001d007876 // Zm00001d015777 // Zm00001d020590 // Zm00001d012293 // Zm00001d040979 // Zm00001d008241 // Zm00001d012764 // Zm00001d029052 // Zm00001d048292 // Zm00001d003046 // Zm00001d010856 // Zm00001d013384 // Zm00001d038805 // Zm00001d006796 // Zm00001d038806 // …
GO:0009532	C	plastid stroma	6	163	1336	39324	0.48	1	// Zm00001d048292 // Zm00001d028408 // Zm00001d038806 // Zm00001d015406 // Zm00001d007876 // Zm00001d006476
GO:0043227	C	membrane-bounded organelle	87	163	22556	39324	0.87	1	// Zm00001d041005 // Zm00001d028408 // Zm00001d047567 // Zm00001d015777 // Zm00001d052562 // Zm00001d040979 // Zm00001d049247 // Zm00001d008241 // Zm00001d023768 // Zm00001d023769 // Zm00001d042022 // Zm00001d020888 // Zm00001d043709 // Zm00001d013384 // Zm00001d027832 // Zm00001d017545 // Zm00001d038805 // Zm00001d038806 // Zm00001d016255 // Zm00001d051788 // Zm00001d033897 // Zm00001d016098 // …
GO:0005783	C	endoplasmic reticulum	13	163	2031	39324	0.081	1	// Zm00001d023768 // Zm00001d023769 // Zm00001d029835 // Zm00001d012120 // Zm00001d002360 // Zm00001d023718 // Zm00001d014134 // Zm00001d010856 // Zm00001d009354 // Zm00001d028588 // Zm00001d027832 // Zm00001d040979 // Zm00001d008241
GO:0031974	C	membrane-enclosed lumen	8	163	3307	39324	0.97	1	// Zm00001d012120 // Zm00001d024903 // Zm00001d020888 // Zm00001d015406 // Zm00001d027740 // Zm00001d015310 // Zm00001d017021 // Zm00001d050047
GO:0005773	C	vacuole	15	163	3129	39324	0.32	1	// Zm00001d047799 // Zm00001d042022 // Zm00001d012120 // Zm00001d031158 // Zm00001d015310 // Zm00001d029083 // Zm00001d048073 // Zm00001d003939 // Zm00001d048950 // Zm00001d027832 // Zm00001d038449 // Zm00001d042922 // Zm00001d017545 // Zm00001d006476 // Zm00001d008241
GO:0005774	C	vacuolar membrane	8	163	1438	39324	0.25	1	// Zm00001d047799 // Zm00001d029083 // Zm00001d048073 // Zm00001d003939 // Zm00001d015310 // Zm00001d038449 // Zm00001d042922 // Zm00001d006476
GO:0043229	C	intracellular organelle	88	163	23739	39324	0.96	1	// Zm00001d011755 // Zm00001d041005 // Zm00001d028408 // Zm00001d047567 // Zm00001d015777 // Zm00001d052562 // Zm00001d040979 // Zm00001d049247 // Zm00001d008241 // Zm00001d023768 // Zm00001d023769 // Zm00001d042022 // Zm00001d020888 // Zm00001d043709 // Zm00001d013384 // Zm00001d027832 // Zm00001d017545 // Zm00001d038805 // Zm00001d038806 // Zm00001d016255 // Zm00001d051788 // Zm00001d033897 // …
GO:0043228	C	non-membrane-bounded organelle	10	163	4907	39324	1	1	// Zm00001d028408 // Zm00001d024903 // Zm00001d020888 // Zm00001d027740 // Zm00001d033612 // Zm00001d011755 // Zm00001d041005 // Zm00001d017021 // Zm00001d005322 // Zm00001d050047
GO:0043226	C	organelle	88	163	23816	39324	0.96	1	// Zm00001d011755 // Zm00001d041005 // Zm00001d028408 // Zm00001d047567 // Zm00001d015777 // Zm00001d052562 // Zm00001d040979 // Zm00001d049247 // Zm00001d008241 // Zm00001d023768 // Zm00001d023769 // Zm00001d042022 // Zm00001d020888 // Zm00001d043709 // Zm00001d013384 // Zm00001d027832 // Zm00001d017545 // Zm00001d038805 // Zm00001d038806 // Zm00001d016255 // Zm00001d051788 // Zm00001d033897 // …
GO:0012505	C	endomembrane system	21	163	4696	39324	0.39	1	// Zm00001d023768 // Zm00001d023769 // Zm00001d047799 // Zm00001d029835 // Zm00001d024903 // Zm00001d012120 // Zm00001d002360 // Zm00001d023718 // Zm00001d014134 // Zm00001d010856 // Zm00001d009354 // Zm00001d048073 // Zm00001d015310 // Zm00001d028588 // Zm00001d027832 // Zm00001d038449 // Zm00001d042922 // Zm00001d017545 // Zm00001d040979 // Zm00001d049247 // Zm00001d008241
GO:0044446	C	intracellular organelle part	32	163	10606	39324	0.99	1	// Zm00001d047799 // Zm00001d024903 // Zm00001d023718 // Zm00001d014134 // Zm00001d041005 // Zm00001d015310 // Zm00001d038449 // Zm00001d042922 // Zm00001d048292 // Zm00001d028408 // Zm00001d012120 // Zm00001d012629 // Zm00001d007876 // Zm00001d048073 // Zm00001d040979 // Zm00001d049247 // Zm00001d023768 // Zm00001d023769 // Zm00001d020888 // Zm00001d010856 // Zm00001d027740 // Zm00001d029083 // …
GO:0044444	C	cytoplasmic part	77	163	16509	39324	0.1	1	// Zm00001d009354 // Zm00001d047799 // Zm00001d045164 // Zm00001d012120 // Zm00001d046490 // Zm00001d031158 // Zm00001d023718 // Zm00001d012764 // Zm00001d014134 // Zm00001d022303 // Zm00001d003046 // Zm00001d015310 // Zm00001d038449 // Zm00001d042922 // Zm00001d049932 // Zm00001d043730 // Zm00001d033872 // Zm00001d002360 // Zm00001d024414 // Zm00001d028408 // Zm00001d024903 // Zm00001d034433 // …
GO:0005730	C	nucleolus	5	163	1327	39324	0.65	1	// Zm00001d020888 // Zm00001d017021 // Zm00001d027740 // Zm00001d050047 // Zm00001d024903
GO:0005634	C	nucleus	42	163	12629	39324	0.97	1	// Zm00001d047799 // Zm00001d047567 // Zm00001d024903 // Zm00001d043912 // Zm00001d023811 // Zm00001d044194 // Zm00001d015310 // Zm00001d031985 // Zm00001d042922 // Zm00001d041005 // Zm00001d039933 // Zm00001d031275 // Zm00001d003451 // Zm00001d035000 // Zm00001d034433 // Zm00001d038870 // Zm00001d014863 // Zm00001d008812 // Zm00001d028588 // Zm00001d052562 // Zm00001d000216 // Zm00001d023387 // …
GO:0005739	C	mitochondrion	18	163	3430	39324	0.18	1	// Zm00001d002360 // Zm00001d047799 // Zm00001d029083 // Zm00001d020590 // Zm00001d024903 // Zm00001d048292 // Zm00001d020888 // Zm00001d040613 // Zm00001d015406 // Zm00001d052733 // Zm00001d033897 // Zm00001d015777 // Zm00001d016098 // Zm00001d048073 // Zm00001d042922 // Zm00001d006476 // Zm00001d012629 // Zm00001d033872
GO:0031981	C	nuclear lumen	5	163	2884	39324	0.99	1	// Zm00001d020888 // Zm00001d017021 // Zm00001d027740 // Zm00001d050047 // Zm00001d024903
GO:0005794	C	Golgi apparatus	8	163	2276	39324	0.73	1	// Zm00001d047799 // Zm00001d024903 // Zm00001d023718 // Zm00001d010856 // Zm00001d048073 // Zm00001d038449 // Zm00001d042922 // Zm00001d049247
GO:0031967	C	organelle envelope	7	163	2171	39324	0.8	1	// Zm00001d038806 // Zm00001d040613 // Zm00001d010856 // Zm00001d015310 // Zm00001d033897 // Zm00001d040979 // Zm00001d012629
GO:0043231	C	intracellular membrane-bounded organelle	87	163	22488	39324	0.86	1	// Zm00001d041005 // Zm00001d028408 // Zm00001d047567 // Zm00001d015777 // Zm00001d052562 // Zm00001d040979 // Zm00001d049247 // Zm00001d008241 // Zm00001d023768 // Zm00001d023769 // Zm00001d042022 // Zm00001d020888 // Zm00001d043709 // Zm00001d013384 // Zm00001d027832 // Zm00001d017545 // Zm00001d038805 // Zm00001d038806 // Zm00001d016255 // Zm00001d051788 // Zm00001d033897 // Zm00001d016098 // …
GO:0043233	C	organelle lumen	8	163	3307	39324	0.97	1	// Zm00001d012120 // Zm00001d024903 // Zm00001d020888 // Zm00001d015406 // Zm00001d027740 // Zm00001d015310 // Zm00001d017021 // Zm00001d050047
GO:0031224	C	intrinsic component of membrane	77	163	18717	39324	0.57	1	// Zm00001d009354 // Zm00001d016947 // Zm00001d029349 // Zm00001d045164 // Zm00001d035000 // Zm00001d046490 // Zm00001d031158 // Zm00001d023718 // Zm00001d014134 // Zm00001d007411 // Zm00001d022303 // Zm00001d020528 // Zm00001d010586 // Zm00001d012629 // Zm00001d016946 // Zm00001d011755 // Zm00001d037829 // Zm00001d014205 // Zm00001d025200 // Zm00001d025229 // Zm00001d049932 // Zm00001d019504 // …
GO:0005737	C	cytoplasm	89	163	19628	39324	0.13	1	// Zm00001d010586 // Zm00001d049932 // Zm00001d043730 // Zm00001d028408 // Zm00001d036866 // Zm00001d047567 // Zm00001d015777 // Zm00001d040979 // Zm00001d049247 // Zm00001d008241 // Zm00001d024208 // Zm00001d023768 // Zm00001d023769 // Zm00001d042022 // Zm00001d020888 // Zm00001d009382 // Zm00001d043709 // Zm00001d031563 // Zm00001d013384 // Zm00001d027832 // Zm00001d017545 // Zm00001d038805 // …
GO:0044434	C	chloroplast part	9	163	2339	39324	0.64	1	// Zm00001d048292 // Zm00001d006476 // Zm00001d028408 // Zm00001d038806 // Zm00001d015406 // Zm00001d010856 // Zm00001d007876 // Zm00001d040979 // Zm00001d040613
GO:0005623	C	cell	119	163	30411	39324	0.92	1	// Zm00001d029274 // Zm00001d010586 // Zm00001d011755 // Zm00001d041005 // Zm00001d049932 // Zm00001d043730 // Zm00001d028408 // Zm00001d036866 // Zm00001d008812 // Zm00001d015777 // Zm00001d052562 // Zm00001d040979 // Zm00001d049247 // Zm00001d008241 // Zm00001d024208 // Zm00001d023768 // Zm00001d023769 // Zm00001d042022 // Zm00001d020888 // Zm00001d039933 // Zm00001d009382 // Zm00001d043709 // …
GO:0098805	C	whole membrane	10	163	1937	39324	0.28	1	// Zm00001d034423 // Zm00001d047799 // Zm00001d029083 // Zm00001d048073 // Zm00001d003939 // Zm00001d015310 // Zm00001d038449 // Zm00001d042922 // Zm00001d006476 // Zm00001d040613
GO:0005886	C	plasma membrane	24	163	6798	39324	0.83	1	// Zm00001d047799 // Zm00001d024903 // Zm00001d046490 // Zm00001d015310 // Zm00001d007363 // Zm00001d037829 // Zm00001d042922 // Zm00001d043302 // Zm00001d029083 // Zm00001d034433 // Zm00001d008812 // Zm00001d048073 // Zm00001d012764 // Zm00001d020888 // Zm00001d001993 // Zm00001d042564 // Zm00001d009382 // Zm00001d045435 // Zm00001d001832 // Zm00001d048348 // Zm00001d048087 // Zm00001d003939 // …
GO:0032991	C	macromolecular complex	9	163	8042	39324	1	1	// Zm00001d028408 // Zm00001d040613 // Zm00001d033897 // Zm00001d013384 // Zm00001d045164 // Zm00001d038449 // Zm00001d015310 // Zm00001d005322 // Zm00001d050047
